# Supplementary material for: Integrative analysis with machine learning identifies diagnostic and prognostic signatures in neuroblastoma based on differentially DNA methylated enhancers between INSS stage 4 and 4S neuroblastoma
Source: J Cancer Res Clin Oncol. 2024 Mar 21;150(3):148. doi: 10.1007/s00432-024-05650-4 (PMC10957705; doi:10.1007/s00432-024-05650-4)
Supplement: Supplementary file 2 — Supplementary file2 (XLSX 6200 KB) [file 432_2024_5650_MOESM2_ESM.xlsx]

## Sheet: Sheet1
Supplementary Table-S1: Basic information of bulk, microarray and methylation series.
Series accession numbers	Platform used	No. of input patients	INSS_stage (Stage 1, 2, 3, 4, 4S)	Gender (Female, Male)	Age (>=1.5 years, <1.5 years)	MYCN (amplified, non-amplified)	COG Risk (High, low or intermediate)	Region	Survivval Outcome
GSE73518	Illumina HumanMethylation450 BeadChip/Agilent-020382 Human Custom Microarray 44k	105	10,5,4,10,56,20	NA	43,62	33,72	40,65	Germany	NA
GSE49710	Agilent-020382 Human Custom Microarray 44k	498	121, 78, 63, 183, 53	211, 287	193, 305	92, 401	176, 322	China	OS, EFS
GSE85047	Affymetrix Human Exon 1.0 ST Array	283	46,36,43,124,27	NA	138145	178,97	NA	Belgium	OS,PFS
E-MTAB-8248	Agilent-020382 Human Custom Microarray 44k	223	29,39,36,89,30	NA	119, 104	46, 176	NA	Germany	OS, EFS
E-MTAB-179	Agilent-020382 Human Custom Microarray 44k	478	119,80,69,148,62	166, 223	168, 310	74, 403	NA	Germany	OS, EFS
TARGET-NBL	Illumina Hiseq 2000	150	0,1,9,120,20	62, 88	118, 32	30, 120	119, 31	USA	OS, EFS

## Sheet: Sheet2
Supplementary Table-S2: Basic information of scRNA data series.
GSE192906
Name	Age at diagnosis (month)	Gender(Male/Female)	Stage (INSS)	Risk stratification (INRG)	MYCN status	1P-	Pre-operative chemo	Site of resection	Shimada	Grade of Differentiation	Surgical excision: complete excision/Partial excision	Post-operative treatment	Response evaluation of initial treatment (PD/CR/PR/SD)	Received therapies: surgery, chemo, RT, or others?	Distant Metastasis	date at Dx	the last follow-up date	Alive/deceased	Cause of death	Overall survival(month)
NB1	2	F	4	Intermediate	Non Amplified	No	1.VCR＋CDDP＋ADR＋CTX 2.VCR＋CDDP＋VP16＋CTX 3.VCR＋CDDP＋ADR＋CTX 4.VCR＋CDDP＋VP16＋CTX	Adrenal gland	uFH	poor differentiated	Complete	1.VCR＋CDDP＋ADR＋CTX 2.VCR＋CDDP＋VP16＋CTX 3.VCR＋CDDP＋ADR＋CTX 4.VCR＋CDDP＋VP16＋CTX	CR	surgery, chemo	NA	2017-12-07	2021-01-12	Deceased	Secondary Malignant Neoplasms	37
NB2	61	M	3	High	Non Amplified	No	1.CTX＋TOPO 2.CTX＋TOPO 3.CDDP＋VP16 4.CTX＋DOXO＋VCR＋MESNA	Adrenal gland	uFH	poor differentiate	Complete	1.CDDP＋VP-16 2.CTX＋DOXO＋VCR＋MESNA 3.CTX＋TOPO 4.CDDP＋VP-16 5. local RT (12 times) 6.Surgery(Recurrent tumor of right adrenal gland) 7.CTX+TOPO 8.CTX+TOPO 9.IFO+VP16 10.CTX+ADR+VCR 11.CBP+VP16 12.CTX+ADR+VCR 13.local RT	PD	surgery, chemo, RT	no	2017-12-08	2021-12-15	Alive	/	48
NB3	40	M	4	High	Non Amplified	No	1.CTX＋TOPO 2.CTX＋TOPO 3.CDDP＋VP16 4.CTX＋DOXO＋VCR＋MESNA	Retroperitoneum	uFH	poor differentiated	Complete	5.CTX＋TOPO 6.CDDP＋VP-16 7.CTX＋DOXO＋VCR＋MESNA 8.CTX＋TOPO 9.CDDP＋VP-16 10. local RT	CR	surgery, chemo, RT	NA	2018-05-18	2021-12-15	Alive	/	42
NB4	4	F	3	Intermediate	Non Amplified	No	1.VCR+CDDP+ADR+CTX 2.VCR+CDDP+VP16+CTX 3.VCR+CDDP+ADR+CTX	Posterior mediastinum	uFH	poor differentiate	Complete	1、VCR+CDDP+VP16+CTX 2、VCR+CDDP+ADR+CTX 3、VCR+CDDP+VP16+CTX 4、VCR+CDDP+ADR+CTX 5、VCR+CDDP+VP16+CTX	CR	surgery, chemo	no	2018-08-15	2021-12-15	Alive	/	40
NB5	19	M	4	High	Amplified	No	1.CTX+Topo 2.CTX+Topo 3.CDDP+VP16 4.CTX+DOXO+VCR+MESNA 5.CDDP+VP16 6.Surgery (Retroperitoneal tumor resection) 7.CTX+DOXO+VCR 8.CTX+TOPO	Mediastinum(Surgery:Mediastinal tumor resection)	uFH	poor differentiated	Complete	1.CDDP+VP16 2.CTX+TOPO 3.CTX+Adr+VCR 4.local RT 5.TMZ+Irin+VCR 6.Surgery(Mediastinal lymph node dissection) 7.TMZ+Irin+VCR 8.CTX+TOPO 9.CTX+TOPO 10.Ifos+VP16	PD	surgery(three times), chemo, RT	NA	2018-08-13	2021-01-16	Deceased	Tumor progression, massive pleural effusion	29
GN1	80	F	/	/	unknown	unknown	None	Adrenal gland	unknown	ganglioneuroma	Complete	None	CR	surgery	unknown	2018-09-02	2021-12-15	Alive	/	39
GNB1	28	F	4	High	Non Amplified	No	1.VCR＋CTX＋CDDP＋VP-16 2.IFO＋THP＋CBP 3.VCR＋CTX＋CDDP＋VP-16 4.IFO＋THP＋CBP	Posterior mediastinum	FH	GNBn(NB Cells differentiated)	Complete	1.CDDP＋VP-16 2.CTX＋DOXO＋VCR＋MESNA 3.CTX＋TOPO 4.CDDP＋VP-16 5.Surgery(Metastatic tumor of the back) 6.CDDP＋VP-16 7. local RT	CR	surgery(twice), chemo, RT	NA	2017-04-13	2021-12-15	Alive	/	56
GNB2	29	M	3	Intermediate	Non Amplified	No	None	Adrenal gland	uFH	GNBn(NB cells poorly differentiated)	Complete	1.VCR＋CDDP＋ADR＋CTX 2.VCR＋CDDP＋VP16＋CTX 3.VCR＋CDDP＋ADR＋CTX 4.VCR＋CDDP＋VP16＋CTX 5.VCR＋CDDP＋ADR＋CTX 6.VCR＋CDDP＋VP16＋CTX	CR	surgery, chemo	no	2018-02-24	2021-12-15	Alive	/	45
GNB3	34	M	2	low	Non Amplified	No	None	Mediastinum	FH	GNBi(NB cells differentiated)	Complete	1.VCR＋CTX＋CDDP＋VP-16 2.IFO＋THP＋CBP 3.VCR＋CTX＋CDDP＋VP-16 4.IFO＋THP＋CBP 5.VCR＋CTX＋CDDP＋VP-16 6.IFO＋THP＋CBP	CR	surgery, chemo	no	2018-03-10	2021-12-15	Alive	/	45
GNB4	36	M	3	Intermediate	Non Amplified	No	None	Adrenal gland	FH	GNBi(NB cells differentiated)	Complete	1.VCR+CDDP+ADR+CTX 2.VCR+CDDP+VP16+CTX 3.VCR+CDDP+ADR+CTX 4.VCR+CDDP+VP16+CTX 5.VCR+CDDP+ADR+CTX 6.VCR+CDDP+VP16+CTX 7.VCR+CDDP+ADR+CTX 8.local RT	CR	surgery, chemo, RT	no	2018-11-19	2021-12-15	Alive	/	36
GSE137804
T10	39	M	4	High	Non Amplified	NA	NA	Adrenal gland	uFH	GNB nodular (poor differentiated)	NA	NA	NA	NA	bone and bone marrow	NA	NA	Alive	NA	NA
T19	26	F	3	Intermediate	Non Amplified	NA	NA	Adrenal gland	FH	GNB intermixed (differentiated)	NA	NA	NA	NA	no	NA	NA	Alive	NA	NA
T27	40	M	4	High	Non Amplified	NA	NA	Adrenal gland	FH	poor differentiated	NA	NA	NA	NA	axillary lymph nodes	NA	NA	Deceased	NA	NA
T34	38	F	4	High	Non Amplified	NA	NA	Adrenal gland	uFH	poor differentiated	NA	NA	NA	NA	bone	NA	NA	Alive	NA	NA
T40	2	M	4	Intermediate	Non Amplified	NA	NA	Adrenal gland	FH	poor differentiated	NA	NA	NA	NA	axillary lymph nodes	NA	NA	Alive	NA	NA
T44	2	F	1	low	Non Amplified	NA	NA	Adrenal gland	FH	poor differentiated	NA	NA	NA	NA	no	NA	NA	Alive	NA	NA
T69	29	M	4	High	Non Amplified	NA	NA	Adrenal gland	uFH	poor differentiated	NA	NA	NA	NA	bone and craniocerebral	NA	NA	Alive	NA	NA
T71	1	M	4S	High	Non Amplified	NA	NA	Adrenal gland	FH	poor differentiated	NA	NA	NA	NA	liver	NA	NA	Deceased	NA	NA
T75	9	F	4	High	Non Amplified	NA	NA	Adrenal gland	FH	poor differentiated	NA	NA	NA	NA	bone	NA	NA	Alive	NA	NA
T92	41	F	4	High	Non Amplified	NA	NA	Adrenal gland	uFH	poor differentiated	NA	NA	NA	NA	bone and bone marrow	NA	NA	Alive	NA	NA
T162	31	M	4	High	Amplified	NA	NA	Adrenal gland	uFH	poor differentiated	NA	NA	NA	NA	bone and bone marrow	NA	NA	Alive	NA	NA
T174	1	M	1	low	Non Amplified	NA	NA	Adrenal gland	uFH	poor differentiated	NA	NA	NA	NA	no	NA	NA	Alive	NA	NA
T188	3	M	1	low	Non Amplified	NA	NA	Adrenal gland	FH	poor differentiated	NA	NA	NA	NA	no	NA	NA	Alive	NA	NA
T200	30	F	3	High	Amplified	NA	NA	Adrenal gland	uFH	poor differentiated	NA	NA	NA	NA	no	NA	NA	Alive	NA	NA
T214	3	F	3	High	Non Amplified	NA	NA	Adrenal gland	uFH	poor differentiated	NA	NA	NA	NA	no	NA	NA	Alive	NA	NA
T230	56	M	3	High	Amplified	NA	NA	Adrenal gland	uFH	poor differentiated	NA	NA	NA	NA	no	NA	NA	Alive	NA	NA
Cell Atlas
PD43255	NA	NA	4	High	Non Amplified	NA	NA	NA	NA	NA	NA	NA	NA	NA	NA	NA	NA	NA	NA	NA
NB125	NA	NA	3	High	Amplified	NA	NA	NA	NA	NA	NA	NA	NA	NA	NA	NA	NA	NA	NA	NA
NB060	NA	NA	4	High	Amplified	NA	NA	NA	NA	NA	NA	NA	NA	NA	NA	NA	NA	NA	NA	NA
NB098	NA	NA	4	High	Non Amplified	NA	NA	NA	NA	NA	NA	NA	NA	NA	NA	NA	NA	NA	NA	NA
NB106	NA	NA	3	Intermediate	Amplified	NA	NA	NA	NA	NA	NA	NA	NA	NA	NA	NA	NA	NA	NA	NA
NB107	NA	NA	4	High	Amplified	NA	NA	NA	NA	NA	NA	NA	NA	NA	NA	NA	NA	NA	NA	NA
NB123	NA	NA	4	High	Non Amplified	NA	NA	NA	NA	NA	NA	NA	NA	NA	NA	NA	NA	NA	NA	NA
NB124	NA	NA	4	High	Amplified	NA	NA	NA	NA	NA	NA	NA	NA	NA	NA	NA	NA	NA	NA	NA
NB130	NA	NA	4	High	Amplified	NA	NA	NA	NA	NA	NA	NA	NA	NA	NA	NA	NA	NA	NA	NA
NB132	NA	NA	4	High	Amplified	NA	NA	NA	NA	NA	NA	NA	NA	NA	NA	NA	NA	NA	NA	NA
NB086	NA	NA	4	High	Non Amplified	NA	NA	NA	NA	NA	NA	NA	NA	NA	NA	NA	NA	NA	NA	NA
NB151	NA	NA	4	Intermediate	Non Amplified	NA	NA	NA	NA	NA	NA	NA	NA	NA	NA	NA	NA	NA	NA	NA
NB152	NA	NA	4	Intermediate	Non Amplified	NA	NA	NA	NA	NA	NA	NA	NA	NA	NA	NA	NA	NA	NA	NA
NB138	NA	NA	4	Low	Non Amplified	NA	NA	NA	NA	NA	NA	NA	NA	NA	NA	NA	NA	NA	NA	NA
PD42187	NA	NA	NA	NA	NA	NA	NA	NA	NA	NA	NA	NA	NA	NA	NA	NA	NA	NA	NA	NA
PD42752-1	NA	NA	2	Intermediate	Non Amplified	NA	NA	NA	NA	NA	NA	NA	NA	NA	NA	NA	NA	NA	NA	NA
PD42752-2	NA	NA	2	Low	Non Amplified	NA	NA	NA	NA	NA	NA	NA	NA	NA	NA	NA	NA	NA	NA	NA
PD46693	NA	NA	3	Low	Non Amplified	NA	NA	NA	NA	NA	NA	NA	NA	NA	NA	NA	NA	NA	NA	NA
000CGH	NA	NA	4	High	Non Amplified	NA	NA	NA	NA	NA	NA	NA	NA	NA	NA	NA	NA	NA	NA	NA
000FQM	NA	NA	4	High	Non Amplified	NA	NA	NA	NA	NA	NA	NA	NA	NA	NA	NA	NA	NA	NA	NA
000GGU	NA	NA	4	High	Amplified	NA	NA	NA	NA	NA	NA	NA	NA	NA	NA	NA	NA	NA	NA	NA
GSE140819
HTAPP-312-SMP-901	NA	NA	NA	NA	NA	NA	NA	NA	NA	NA	NA	NA	NA	NA	NA	NA	NA	NA	NA	NA
HTAPP-312-SMP-902	NA	NA	NA	NA	NA	NA	NA	NA	NA	NA	NA	NA	NA	NA	NA	NA	NA	NA	NA	NA
HTAPP-656-SMP-3481	NA	NA	NA	NA	NA	NA	NA	NA	NA	NA	NA	NA	NA	NA	NA	NA	NA	NA	NA	NA
HTAPP−StJude−SMP−PDX1	NA	NA	NA	NA	NA	NA	NA	NA	NA	NA	NA	NA	NA	NA	NA	NA	NA	NA	NA	NA

## Sheet: Sheet3
Supplementary Table-S3: 135,427 distal probes selected with the get.feature.probe function.
probe	pvalue	.4_Minus_4S	adjust.p
cg08258224	0.005479	0.13145	0.095808
cg13938959	0.009948	-0.13732	0.124735
cg12445832	0.181682	-0.07658	0.456786
cg23999112	0.01728	-0.14123	0.160387
cg01097950	0.011294	-0.10234	0.132337
cg08900511	0.036749	-0.08565	0.223949
cg13546858	0.026283	-0.03787	0.193607
cg06531475	0.387939	0.045892	0.648637
cg14156792	0.978907	-0.000235	0.991415
cg24997886	0.735394	0.002249	0.875273
cg01727431	0.954049	0.000434	0.980956
cg10146935	0.857748	-0.00333	0.93707
cg02439789	0.701058	0.004129	0.855932
cg24362661	0.61306	0.003998	0.803256
cg05819296	0.05166	0.082195	0.26078
cg00582671	0.042841	0.089553	0.239221
cg22485363	0.163171	0.076119	0.434714
cg00113194	0.44445	-0.01563	0.690805
cg02968844	0.490362	0.007605	0.723985
cg16248916	0.805071	-0.00686	0.911209
cg07983659	0.905188	-0.000969	0.959255
cg11733071	0.943117	-0.000495	0.976082
cg01394461	0.772881	-0.00454	0.894842
cg09555360	0.024808	0.017556	0.188331
cg07701223	0.090593	-0.0114	0.334827
cg21830050	0.249251	-0.06146	0.528724
cg08843537	0.260227	-0.05613	0.539657
cg16417258	0.863479	0.001264	0.939724
cg03394722	0.167198	-0.03994	0.439424
cg26114254	0.52551	-0.02435	0.747764
cg03648020	0.996562	-0.000157	0.998667
cg09332175	0.003771	-0.09632	0.082178
cg16034521	0.5401	-0.01951	0.758267
cg10176463	0.470914	0.002931	0.710236
cg25350899	0.188628	0.067681	0.464427
cg10984178	0.131391	-0.06584	0.395103
cg07123796	0.520172	-0.01601	0.744516
cg17801765	0.048287	-0.08822	0.253052
cg13100600	0.027602	-0.12703	0.197749
cg18272461	0.65419	0.010455	0.828432
cg07787977	0.12174	-0.05617	0.381969
cg02632261	0.068193	-0.06628	0.295523
cg25774148	0.307109	-0.03972	0.581997
cg17021880	0.546755	-0.03478	0.762293
cg26007962	0.002298	0.109149	0.066108
cg27541454	0.73217	0.006183	0.873386
cg25759916	0.366822	0.004383	0.631957
cg01150641	0.100282	0.011849	0.350674
cg23625715	0.412339	-0.04013	0.667637
cg26222311	0.163746	0.012799	0.435277
cg20594982	0.761927	-0.01327	0.889146
cg06819605	0.107809	0.014969	0.362594
cg03790440	0.00043	0.096228	0.032778
cg15571556	0.744334	0.012781	0.880106
cg15475967	0.460559	0.004543	0.702619
cg10983617	0.272651	0.005639	0.55112
cg02630349	0.253998	0.00386	0.533577
cg04891761	0.195679	-0.02514	0.472146
cg15500259	0.793363	-0.01775	0.905256
cg06973463	0.290614	-0.00701	0.5673
cg10955566	0.545755	-0.03399	0.761611
cg08709360	0.586563	-0.03798	0.787193
cg01244934	0.814923	-0.01892	0.916177
cg18432292	0.476511	-0.02422	0.714368
cg24475622	0.042906	-0.03325	0.239355
cg07147720	0.417902	0.002353	0.671824
cg24047311	0.212965	0.003738	0.491005
cg16095440	0.466202	0.067572	0.706531
cg08750554	0.902947	0.000554	0.95825
cg26702212	0.66916	0.008389	0.837378
cg24517686	0.968529	0.00163	0.98719
cg23657003	0.699127	-0.00331	0.85492
cg22044028	0.006111	0.021254	0.100668
cg15576492	0.057118	0.02396	0.272535
cg11200797	0.190655	0.051935	0.466825
cg16383573	0.857897	0.007508	0.937128
cg00305285	0.872765	-0.0024	0.943891
cg24488772	0.210253	-0.00987	0.487736
cg24378253	0.28168	-0.00286	0.559167
cg23812948	0.064478	-0.14044	0.288185
cg19860160	0.205047	0.044551	0.48218
cg20961824	0.696733	-0.02792	0.85365
cg11754357	0.083069	-0.15136	0.322189
cg05527091	0.038817	-0.13948	0.228992
cg17034203	0.437949	0.011831	0.68615
cg10026356	0.132351	-0.06804	0.396205
cg27582017	0.320951	0.049222	0.594237
cg10113217	0.613173	-0.01783	0.803321
cg08899471	0.0002	0.165356	0.023871
cg23926866	0.882531	0.003421	0.94877
cg20619296	0.314917	0.053277	0.588691
cg25973293	0.651537	0.019377	0.827037
cg27582546	0.388662	-0.03335	0.649281
cg03520879	0.486907	0.026861	0.721702
cg06798288	0.006544	0.097626	0.10372
cg23035597	0.548831	0.022776	0.763774
cg02838683	0.615562	0.01416	0.804794
cg22512779	0.038211	0.097773	0.227618
cg23622235	0.429565	-0.02816	0.680336
cg05655247	0.617551	0.024154	0.80618
cg17094363	0.335519	-0.05005	0.60591
cg09146328	0.412577	-0.03435	0.667838
cg07203151	0.117745	0.098047	0.376482
cg01776299	0.63948	0.013815	0.819509
cg00300303	0.273865	-0.05638	0.551982
cg02852398	0.039187	0.112287	0.229908
cg05528516	0.771783	0.015645	0.894222
cg13361271	0.447626	-0.02622	0.693204
cg14824543	0.465206	0.040106	0.705874
cg21862126	0.097154	0.063083	0.345766
cg12097325	0.096422	0.079715	0.344826
cg15207968	0.100746	0.092999	0.351479
cg12658052	0.645475	0.01845	0.823362
cg12755103	0.000677	0.176119	0.039261
cg23259694	0.010048	0.054021	0.125483
cg24158844	0.430122	0.024067	0.680754
cg02854937	0.254149	0.05227	0.533771
cg25340711	0.000286	0.206173	0.027969
cg03228985	0.621063	-0.01828	0.808247
cg16989340	0.427961	0.020138	0.678985
cg05929553	0.509593	0.017182	0.737047
cg15988843	0.134868	0.018581	0.399874
cg23891858	0.769003	0.002114	0.892843
cg20256117	0.697941	-0.02028	0.85428
cg14288281	0.372007	0.035395	0.636325
cg07718444	0.661167	0.017088	0.832705
cg02971920	0.129061	-0.04771	0.392014
cg06767191	0.532996	-0.02166	0.753238
cg15688253	0.655706	0.026567	0.829408
cg22864340	0.879492	-0.00832	0.94727
cg10335452	0.56991	-0.03181	0.777131
cg06193359	0.050042	0.073833	0.257129
cg13560058	0.479721	0.013182	0.716745
cg00082285	0.342573	0.036459	0.61182
cg05336956	0.021578	0.033762	0.176865
cg21778193	0.170214	0.079633	0.443212
cg15489799	0.54998	0.030932	0.764373
cg22521151	0.030763	0.158518	0.207565
cg00207921	0.069777	0.086691	0.298595
cg20544808	0.130925	-0.09812	0.394498
cg18792131	0.259129	-0.04719	0.53852
cg14166948	0.199869	0.062775	0.476829
cg08090385	0.437235	0.067137	0.685576
cg08474826	0.630677	0.029278	0.814149
cg20185617	0.737848	0.009047	0.876677
cg04972348	0.241709	0.047947	0.52131
cg06618740	0.224784	0.08996	0.503585
cg15414773	0.031154	0.071798	0.208732
cg16366262	0.034916	0.145513	0.218906
cg18312010	0.365344	0.055457	0.630729
cg18976046	0.832019	0.010537	0.924551
cg05652547	0.10493	0.086341	0.358005
cg02852923	0.923104	0.007349	0.966952
cg18411941	0.944696	-0.00521	0.976822
cg09021712	0.007184	-0.10197	0.108029
cg22723960	0.163552	-0.06661	0.435089
cg13360866	0.09718	-0.09568	0.345808
cg24807889	0.032109	-0.07028	0.211469
cg05952202	0.130405	0.007299	0.393729
cg04172501	0.166885	0.005409	0.439004
cg22696995	0.092865	0.00682	0.338676
cg23400617	0.863231	-0.000606	0.939643
cg06778273	0.419446	-0.00455	0.673038
cg18319381	0.68238	0.01452	0.845388
cg20996124	0.000224	-0.21596	0.025294
cg16266669	8.97e-05	-0.16858	0.017895
cg02296931	0.070055	-0.09492	0.299107
cg15924570	0.429669	-0.03476	0.68038
cg15993652	0.086289	0.050186	0.32753
cg25625296	0.004222	0.123886	0.085817
cg09503311	0.012143	0.162688	0.136491
cg01075305	0.044738	-0.01637	0.244009
cg03058163	0.508113	-0.02707	0.736141
cg23082845	0.275452	0.010798	0.55346
cg04559485	0.454497	0.002465	0.69827
cg21837391	0.244736	0.017802	0.524313
cg17414873	0.606044	-0.00594	0.798999
cg07146103	0.992083	-0.000245	0.996894
cg25731959	0.529396	0.030121	0.750421
cg14830045	0.869759	-0.00913	0.942462
cg06964912	0.756105	0.001975	0.886163
cg12108798	0.141392	0.018002	0.408569
cg00657094	0.836541	-0.01041	0.926922
cg20411340	0.022554	0.065196	0.180502
cg09331144	0.01786	0.098563	0.162644
cg08643618	0.147274	-0.00446	0.416003
cg22699977	0.339446	0.025852	0.609153
cg10245314	0.331616	-0.01877	0.602801
cg08884932	0.061337	-0.082	0.28137
cg11225330	0.270728	-0.03864	0.549536
cg22009470	0.116961	-0.01357	0.375331
cg17599045	0.512516	-0.02373	0.739098
cg16045223	0.278469	-0.03685	0.556325
cg24852892	0.512268	-0.02877	0.738868
cg18224942	0.656433	-0.01468	0.829739
cg27179810	0.491343	0.039664	0.724747
cg15683497	0.026652	0.063759	0.194795
cg20978193	0.084406	-0.01756	0.32428
cg16380285	0.009319	0.034243	0.1211
cg15994839	0.657653	-0.00817	0.830495
cg21265287	0.286732	-0.00907	0.56381
cg17405058	0.584717	0.00473	0.786095
cg16255279	0.638477	0.022045	0.819011
cg22622472	0.720386	0.008806	0.867147
cg07394827	0.111005	-0.05919	0.367198
cg02625725	0.387719	-0.02413	0.64851
cg00002593	0.569975	0.033374	0.777169
cg11808871	0.030577	0.065956	0.206903
cg14911892	0.255164	-0.02179	0.534609
cg26814650	0.791134	-0.00343	0.90421
cg08160862	0.414531	0.003715	0.669497
cg26351554	0.90184	-0.0012	0.957724
cg18024631	0.169224	0.019116	0.441972
cg07313814	0.78633	-0.00977	0.901648
cg22475339	0.007656	0.010446	0.111074
cg00542041	0.029626	0.006944	0.204207
cg16575694	0.175352	0.055728	0.449267
cg06646682	0.939765	-0.00238	0.974738
cg13494355	0.051543	-0.03135	0.26055
cg22376366	0.31248	0.008542	0.586719
cg25203539	0.016904	0.069738	0.158777
cg06649390	0.013589	0.030582	0.143437
cg17748182	0.109555	0.054222	0.364906
cg03465880	0.279916	0.001986	0.557695
cg10556264	0.009294	0.03788	0.121
cg22709966	0.800698	0.002688	0.908953
cg15976416	0.416282	-0.03873	0.670717
cg17838754	0.685397	0.004266	0.846975
cg21679391	0.187355	0.07199	0.463044
cg21118819	0.005004	0.07514	0.09237
cg05387269	0.170414	-0.07295	0.443435
cg14992101	0.742635	-0.00212	0.879202
cg12033178	0.500837	-0.00527	0.731342
cg24399028	0.258706	0.007935	0.538025
cg00009834	0.075044	-0.03964	0.3081
cg27295412	0.94916	0.003072	0.978785
cg20255272	0.001836	0.092437	0.059564
cg13897675	0.50366	-0.02153	0.733219
cg09860601	0.020093	0.087858	0.171661
cg09603935	0.062671	0.143792	0.284155
cg03116557	0.886317	-0.00913	0.950462
cg13570957	0.009101	0.214922	0.120088
cg03538326	0.21394	-0.08017	0.492084
cg26795248	0.443187	0.046683	0.690026
cg25592215	0.023231	0.081076	0.182985
cg08426733	0.504524	-0.0337	0.733799
cg08270205	0.040129	0.085053	0.232415
cg06786804	0.015486	0.105473	0.152811
cg24492273	0.486393	0.023659	0.721303
cg13388025	0.953429	-0.00202	0.980756
cg17821649	0.89322	0.004318	0.953751
cg00391668	0.085714	0.065045	0.326516
cg24378791	0.218491	-0.0551	0.496819
cg26042514	0.620522	-0.00241	0.807943
cg15688683	0.231501	0.012708	0.510378
cg13321900	0.961488	0.00144	0.984072
cg17498856	0.55807	-0.00536	0.76979
cg17445140	0.446961	0.039745	0.692712
cg23933399	0.701833	-0.00466	0.856286
cg07808701	0.194683	-0.01581	0.47097
cg17271658	0.247677	-0.00577	0.527152
cg23590525	0.382877	-0.03267	0.644748
cg20958600	0.386956	-0.03156	0.647814
cg07835437	0.488393	-0.01917	0.722773
cg03041030	0.170727	0.008661	0.443824
cg12983196	0.570034	0.007851	0.777219
cg09151801	0.013423	0.092462	0.142722
cg11526073	0.430708	-0.03496	0.681197
cg15844005	0.082511	-0.05854	0.321376
cg27301475	0.266952	-0.06391	0.545946
cg06205922	0.653903	-0.00409	0.828223
cg01536190	0.443254	0.007344	0.690056
cg27047577	0.645294	0.00136	0.823208
cg02068237	0.878015	0.004451	0.946478
cg12270813	0.191763	-0.02764	0.467698
cg03724010	0.443772	0.006568	0.690328
cg19619320	0.826799	-0.00181	0.922127
cg11964810	0.730052	0.003568	0.87222
cg00955674	0.016472	0.09102	0.156884
cg12734710	0.066475	0.093521	0.292084
cg01058717	0.377657	-0.04004	0.64072
cg16305094	0.635786	0.013138	0.817308
cg07229301	0.057396	0.054212	0.273245
cg18312113	0.07178	0.083485	0.302075
cg07426077	0.304766	0.015021	0.580095
cg22373622	0.922564	-0.000763	0.966716
cg26908276	0.278872	-0.03325	0.556674
cg16277776	0.04506	0.044014	0.244934
cg07211239	0.711544	0.017959	0.862195
cg10987926	0.674538	0.009601	0.840663
cg09517190	0.832111	0.000959	0.924593
cg08140609	0.659209	-0.01525	0.831468
cg20140735	0.248691	0.02378	0.528182
cg24044259	0.11115	0.072617	0.367398
cg18368516	0.471744	0.003281	0.710827
cg12062537	0.224906	0.008082	0.503651
cg14442715	0.318205	-0.04138	0.591789
cg19910128	0.131226	0.045949	0.39489
cg20490900	0.684791	0.009872	0.846667
cg12690016	0.623428	0.01445	0.809583
cg00151676	0.578312	-0.0158	0.782163
cg03136668	0.122189	-0.0734	0.382552
cg15034659	0.869572	-0.00957	0.94238
cg23955334	0.109388	-0.01866	0.364666
cg25311963	0.940771	0.002704	0.97518
cg06848468	0.196526	0.042503	0.473127
cg20255817	0.44678	-0.00982	0.692538
cg22082145	0.350547	0.012797	0.618619
cg07601058	0.856184	0.00085	0.936262
cg12655137	0.016362	-0.15995	0.156543
cg20251225	0.085211	-0.09067	0.325747
cg20429981	0.07794	-0.10988	0.313425
cg01189072	0.81373	-0.00316	0.915633
cg11588584	0.291877	0.023079	0.568479
cg09825670	0.941134	-0.00132	0.975314
cg21106418	0.245528	0.009285	0.525096
cg10065215	0.566334	-0.01902	0.774919
cg12042834	0.115043	-0.02382	0.37252
cg14976190	0.062917	-0.01923	0.28472
cg01512113	0.816699	-0.0033	0.917106
cg18763089	0.821371	-0.00257	0.919535
cg14027380	0.68977	0.00862	0.849671
cg14778560	0.30973	-0.01862	0.58422
cg15824543	0.205249	0.012081	0.482365
cg06219660	0.212723	0.022689	0.490767
cg00343906	0.523686	-0.00471	0.746508
cg24163210	0.003212	0.240823	0.076913
cg00558749	0.006746	0.212502	0.105077
cg13461447	0.087846	0.111493	0.32999
cg10207218	0.025573	0.087964	0.191161
cg05262191	0.136668	0.080372	0.402503
cg22376730	0.049002	0.032548	0.254709
cg04902899	0.961736	-0.000415	0.98414
cg26568075	0.859797	-0.00215	0.938007
cg25314445	0.315607	-0.01068	0.589345
cg12076692	0.025151	-0.07361	0.189478
cg16418734	0.013446	-0.11452	0.14282
cg05722993	0.809144	0.00478	0.913332
cg03335128	0.52698	-0.01693	0.748769
cg26793463	0.324419	0.009073	0.597098
cg04260676	0.215143	-0.05313	0.493324
cg16677144	0.310789	0.00761	0.585231
cg04994975	0.229203	-0.01711	0.508128
cg07380540	0.146549	-0.05259	0.415013
cg21776599	0.362868	0.059277	0.628697
cg24706992	0.348459	0.039254	0.616882
cg23936745	0.389968	-0.00623	0.650273
cg22962923	0.006326	0.167694	0.102346
cg09809474	0.718428	0.004555	0.866095
cg13918235	0.011401	0.016207	0.13294
cg16384593	0.28524	0.015223	0.56238
cg16926213	0.045841	0.095828	0.247032
cg22850508	0.003638	0.109213	0.081188
cg03580107	0.135248	0.04439	0.400501
cg07924154	0.161442	-0.05342	0.432557
cg03547078	0.15023	-0.0826	0.419392
cg19356311	0.372687	-0.03131	0.636885
cg07227679	0.938332	-0.00431	0.974103
cg19630039	0.133298	-0.06779	0.397634
cg06082439	0.850633	-0.00551	0.933646
cg06937595	0.383125	-0.0442	0.644941
cg06853697	0.020428	-0.11328	0.172959
cg18383977	0.80076	-0.01304	0.908985
cg08639799	0.062025	0.091761	0.282881
cg14559508	0.491216	0.024493	0.724585
cg16680704	0.060455	-0.05846	0.279591
cg24315049	0.002195	-0.14416	0.06477
cg02367828	0.163855	0.056205	0.435502
cg21876832	0.551644	0.028696	0.765571
cg15028578	0.264857	0.045213	0.543933
cg03396347	0.149587	0.017187	0.418701
cg26153158	0.151048	0.010339	0.420318
cg24525340	0.516154	0.027851	0.741597
cg22375575	0.421913	0.043463	0.674792
cg08730434	0.25376	0.05311	0.533343
cg26357403	0.033144	0.12696	0.214252
cg22452682	0.3328	0.056149	0.603828
cg04395167	0.867524	0.006834	0.941507
cg05757448	0.493826	-0.03341	0.726486
cg06123252	0.134325	-0.07798	0.399097
cg15546282	0.223293	-0.01933	0.502123
cg06835814	0.266311	0.051671	0.545319
cg07105421	0.92538	0.004307	0.96795
cg26430560	0.898148	0.006705	0.956103
cg14598619	0.322043	-0.05748	0.595127
cg00574213	0.045932	-0.06611	0.247206
cg17016101	0.339336	-0.03797	0.609041
cg19694957	0.084359	0.058814	0.324217
cg01748832	0.311057	0.023338	0.585507
cg27587063	0.257288	0.05164	0.536619
cg22792177	0.820008	0.013273	0.918871
cg12701697	0.149193	-0.06023	0.418137
cg26801936	0.081998	0.106954	0.320456
cg10331922	0.069693	-0.08074	0.298538
cg11946378	0.241879	-0.04154	0.521488
cg26424079	0.711516	-0.0182	0.862191
cg11983992	0.349843	0.012272	0.618038
cg13916816	0.004701	-0.16352	0.089954
cg14974223	0.733405	-0.01041	0.874051
cg03469790	0.674782	-0.02314	0.840859
cg19868751	0.532222	0.041661	0.752725
cg15825127	0.146464	-0.05171	0.414905
cg24105782	0.065071	-0.03676	0.289482
cg10837110	0.000342	-0.24422	0.030023
cg05654059	0.206887	-0.05586	0.484038
cg00400948	0.664242	-0.01277	0.834293
cg19091116	0.195014	0.041227	0.471338
cg00889627	0.4074	-0.02624	0.663908
cg04781796	0.097865	-0.08762	0.34686
cg21422740	0.163204	0.046416	0.434739
cg25154424	0.903454	0.005599	0.958458
cg11240722	0.271964	0.07154	0.550504
cg09769218	0.032211	0.056656	0.211767
cg24364910	0.030518	0.174809	0.206774
cg25384089	0.458601	-0.04184	0.701283
cg14522944	0.588006	-0.0199	0.788111
cg03700143	0.528046	0.030788	0.749529
cg24547253	0.033255	0.146703	0.214481
cg14087574	0.006387	0.10229	0.102659
cg09752779	0.579252	0.026087	0.782836
cg13856872	0.139452	0.05861	0.405812
cg16650026	0.289144	0.035914	0.565908
cg16992594	0.388599	-0.03454	0.649208
cg07226484	0.313442	-0.04523	0.587621
cg04843461	0.486773	-0.02231	0.721637
cg16703312	0.62001	-0.01927	0.807646
cg12658400	0.575814	-0.03923	0.780597
cg09767587	0.015566	0.037144	0.153062
cg11863397	0.948259	0.000293	0.978415
cg17201124	0.799412	-0.00568	0.908283
cg14978994	0.419106	-0.01831	0.67281
cg18120323	0.901547	0.003968	0.957591
cg06340969	0.326469	0.082404	0.598773
cg08115172	0.361067	-0.0367	0.627152
cg00653281	0.658083	0.012889	0.830736
cg04871460	0.062395	0.081142	0.283557
cg19619416	0.92905	-0.004	0.969563
cg24447775	0.264522	0.041207	0.543604
cg05463656	0.000724	0.217193	0.039981
cg00328210	0.225798	0.085557	0.504448
cg15703790	0.136132	0.057905	0.401666
cg03734700	0.009274	-0.13854	0.120892
cg21221161	0.257614	-0.05466	0.536926
cg19900677	0.257628	0.04157	0.53693
cg26221719	0.974364	0.000871	0.989487
cg22332100	0.38079	0.004909	0.643024
cg02107558	0.112191	0.057105	0.368697
cg04146995	0.514045	-0.01847	0.74023
cg15115072	0.109264	-0.05186	0.364582
cg22868225	0.327041	0.002395	0.599244
cg03580279	0.123106	-0.01712	0.383747
cg06821641	0.828904	-0.00118	0.923037
cg17495046	0.751045	-0.00486	0.88366
cg12601506	0.084793	-0.01381	0.325084
cg06176608	0.009059	-0.07955	0.119855
cg26561349	0.244842	-0.01735	0.524414
cg08732456	0.138206	-0.02873	0.404242
cg17497824	0.171641	-0.03132	0.444902
cg08659047	0.745263	-0.0081	0.880633
cg16735509	0.614964	-0.04776	0.804361
cg02587648	0.565423	-0.03985	0.774229
cg01164686	0.038324	0.029931	0.227882
cg24138964	0.192816	-0.04832	0.468917
cg12711627	0.151288	0.064681	0.420675
cg12764620	0.35407	-0.04464	0.621549
cg04349178	0.584593	-0.01321	0.785989
cg25139718	0.054589	0.109115	0.266994
cg02300356	0.866744	-0.000594	0.941099
cg00312809	0.962248	0.001627	0.984377
cg18888671	0.902772	-0.00181	0.958158
cg19759051	0.060571	-0.02527	0.279763
cg13072890	0.302634	0.033158	0.578263
cg22626579	0.597082	-0.03905	0.79365
cg06204101	0.876563	0.002421	0.945858
cg09322616	0.134875	-0.0358	0.399881
cg02138098	0.59097	0.006596	0.790081
cg11781622	0.170952	0.04528	0.444079
cg03599988	0.039043	0.052429	0.22952
cg27427908	0.680875	-0.01716	0.844517
cg23803603	0.397865	-0.01152	0.656601
cg13480549	0.043403	-0.13427	0.240623
cg18188739	0.092011	-0.09515	0.337181
cg08106279	0.95804	0.000953	0.982585
cg11796233	0.551363	-0.01572	0.765353
cg00443516	0.136097	-0.02828	0.401621
cg08106205	0.141127	0.017785	0.408159
cg24577455	0.951346	0.00279	0.979875
cg03732007	0.156966	-0.04283	0.427383
cg21271945	0.341283	-0.03503	0.610827
cg07693617	0.14586	-0.03064	0.414224
cg02481000	0.37112	-0.04024	0.635558
cg01974180	0.04738	0.023174	0.250916
cg05340048	0.574377	-0.01606	0.77967
cg24445388	0.327617	-0.03502	0.599627
cg04347414	0.049798	-0.07049	0.256513
cg00300046	0.001941	-0.11137	0.061122
cg07196858	0.081164	-0.01703	0.319013
cg07382156	0.959634	0.000545	0.9832
cg14989962	0.279004	0.010709	0.556763
cg24054683	0.155494	-0.00937	0.425468
cg22128985	0.152699	0.011111	0.422456
cg19928739	0.754685	0.001015	0.88548
cg24578937	0.868904	-0.00559	0.94209
cg02840585	0.631791	-0.00537	0.814869
cg16813816	0.273478	-0.01247	0.551652
cg24604214	0.353855	-0.00772	0.621366
cg10219789	0.91658	0.002883	0.964099
cg24937768	0.074533	0.042765	0.307205
cg09260853	0.197742	-0.01259	0.474471
cg12297010	0.349163	-0.01691	0.617507
cg25060388	0.153942	0.012971	0.423874
cg19870743	0.800398	-0.00265	0.908802
cg02854763	0.32024	-0.00312	0.59367
cg26430365	0.822684	0.006572	0.920173
cg14778173	0.106136	0.011929	0.359937
cg07029226	0.483131	0.0082	0.718811
cg11961999	0.296165	-0.02088	0.572488
cg21282837	0.970852	-0.000538	0.988205
cg19412821	0.069667	0.00511	0.298466
cg06646728	0.700111	0.005682	0.855425
cg15513868	0.203566	-0.01065	0.480595
cg18877309	0.618411	0.00221	0.806727
cg15468976	0.723909	-0.01023	0.869059
cg27264462	0.308512	-0.04866	0.583157
cg02393699	0.091234	-0.06114	0.335966
cg17025688	0.144131	-0.04163	0.411978
cg00660626	0.257483	-0.01702	0.536784
cg07896009	0.088755	0.047061	0.331545
cg02334669	0.968547	0.000288	0.987193
cg00175702	0.107123	0.043174	0.361455
cg23048698	0.766741	0.00238	0.891715
cg03395993	0.634538	0.006815	0.81652
cg01449266	0.293228	-0.02894	0.56968
cg10769649	0.704769	-0.02135	0.857991
cg04105350	0.951944	0.000567	0.980126
cg27449973	0.775006	0.005011	0.896055
cg24700472	0.855782	0.003005	0.936053
cg16545954	0.282198	0.023867	0.559756
cg00851627	0.00631	-0.07816	0.10225
cg12611488	0.341845	0.035984	0.6113
cg16704920	0.428414	-0.02784	0.679353
cg08270567	0.62425	0.004919	0.810051
cg15979171	0.003008	0.084022	0.07457
cg05156582	0.099615	0.031504	0.349505
cg21775570	0.099863	0.036764	0.349885
cg02050917	0.816779	-0.00464	0.917151
cg07842327	0.35182	-0.05691	0.619743
cg26605914	0.336041	-0.04896	0.60644
cg19770723	0.152467	-0.05386	0.422325
cg08468599	0.620677	-0.01273	0.808003
cg21442419	0.094836	-0.02481	0.342098
cg03042633	0.701206	0.018344	0.855955
cg07114422	0.728639	0.024386	0.871546
cg04934870	0.205804	0.027924	0.483007
cg16315417	0.1209	-0.11668	0.38084
cg22166144	0.499452	0.004526	0.730311
cg23645210	0.710018	-0.01654	0.861162
cg05937603	0.900014	-0.00344	0.956954
cg24481594	0.284272	-0.03828	0.561506
cg26880297	0.82699	-0.0018	0.922235
cg25314600	0.374613	-0.01456	0.638456
cg12222277	0.128281	-0.03433	0.390862
cg11191979	0.843495	0.003484	0.930279
cg01101178	0.371533	-0.02052	0.635948
cg12483545	0.511248	-0.02059	0.738203
cg06521970	0.323424	0.020154	0.596189
cg16382314	0.095719	0.020823	0.343617
cg17183215	0.120171	0.011807	0.379911
cg08863830	0.000513	0.207057	0.035127
cg26566407	0.788351	0.007312	0.902767
cg06087623	0.55463	0.014131	0.767599
cg11224984	0.159765	0.030711	0.43056
cg01949002	0.599162	-0.02374	0.794886
cg12580943	0.792009	-0.00866	0.904664
cg04293353	0.101759	0.033146	0.353087
cg05948763	0.94741	-0.00117	0.977971
cg24579224	0.975093	0.000732	0.989797
cg19025786	0.241605	-0.02288	0.521149
cg16560209	0.168825	-0.06498	0.441492
cg03651199	0.839658	0.002079	0.928378
cg05788548	0.976661	0.000108	0.99055
cg08032228	0.820493	0.009524	0.919022
cg15007228	0.718071	0.014726	0.865865
cg09888283	0.765268	-0.02178	0.891033
cg26033908	0.641335	0.002462	0.820637
cg00390654	0.492274	0.004743	0.725433
cg02768912	0.732526	0.004759	0.873543
cg06815887	0.080943	0.012869	0.318614
cg21404476	0.98714	-0.000159	0.994792
cg08942499	0.223493	-0.05357	0.502274
cg03466562	0.391236	-0.02766	0.651276
cg16902087	0.6151	0.021994	0.804422
cg01628067	0.083506	-0.05062	0.322889
cg02737619	0.220935	-0.07793	0.499707
cg17810602	0.149823	0.005627	0.418981
cg05814106	0.011679	0.036618	0.134287
cg16575461	0.345284	0.01531	0.614109
cg07593521	0.726385	-0.00211	0.870358
cg01606029	0.289994	-0.00967	0.566767
cg01938025	0.406393	-0.01984	0.6631
cg15935121	0.90922	0.001913	0.961045
cg26332488	0.758718	0.008809	0.887475
cg09556700	0.976679	0.001336	0.990562
cg23022809	0.154152	0.040517	0.424137
cg12552820	0.68154	-0.02481	0.844818
cg01852476	0.309398	-0.0729	0.583943
cg26017930	0.19715	-0.09565	0.473776
cg13727629	0.472129	0.040321	0.711052
cg17854510	0.996281	-0.000106	0.99856
cg20144521	0.077662	-0.00578	0.313041
cg01445240	0.706253	-0.02139	0.85869
cg13099829	0.256476	0.008737	0.535884
cg06875179	0.576706	0.015642	0.781028
cg07574267	0.54162	-0.03014	0.759075
cg01916743	0.163988	0.008074	0.435613
cg11519710	0.194495	-0.03426	0.470691
cg11205589	0.806146	0.005077	0.911695
cg19253339	0.275876	0.009876	0.553857
cg03386617	0.331961	0.018518	0.603102
cg11809162	0.299769	-0.04244	0.575662
cg06952577	0.360564	-0.02586	0.626767
cg13850019	0.100661	0.009149	0.351328
cg06784691	0.325994	0.020901	0.598418
cg03532930	0.820974	0.00102	0.919316
cg14669749	0.502348	0.002992	0.732332
cg10195763	0.623567	-0.00797	0.809667
cg01490733	0.80982	0.00327	0.913678
cg00766146	0.712247	-0.00241	0.86256
cg00386984	0.453265	0.00496	0.697441
cg06368978	0.082397	0.024716	0.32116
cg13214309	0.537515	0.014061	0.756398
cg03324138	0.651615	-0.01985	0.827089
cg02237208	0.184976	-0.03558	0.460703
cg00567930	0.636808	-0.01891	0.818
cg27222162	0.339446	0.042636	0.609153
cg24709511	0.046148	0.088952	0.247769
cg00093522	0.467313	-0.01327	0.707328
cg17974515	0.454891	-0.02577	0.69853
cg22349332	0.020527	-0.06371	0.173343
cg14171516	0.180773	-0.03609	0.455862
cg27054514	0.050814	-0.03463	0.258735
cg21107210	0.813031	-0.00418	0.915319
cg04156483	0.952876	0.00333	0.980512
cg22708961	0.698182	-0.01314	0.854401
cg12936238	0.042887	-0.11088	0.239319
cg16330535	0.092616	0.066704	0.338197
cg14098223	0.078156	0.063741	0.313707
cg13865934	0.017987	0.093021	0.163185
cg02896354	0.06834	0.055736	0.295823
cg21568910	0.777192	0.002958	0.897102
cg22718169	0.141744	0.01389	0.408974
cg18624777	0.335948	-0.03446	0.606375
cg04992757	0.155738	0.069132	0.42568
cg17849542	0.914756	-0.00209	0.963288
cg16600733	0.03301	-0.01677	0.21388
cg02687883	0.024596	-0.11126	0.187543
cg18155888	0.023962	-0.02607	0.185412
cg26026567	0.111166	-0.04917	0.367399
cg15549502	0.507418	-0.01286	0.735764
cg08468283	0.240338	-0.01925	0.519843
cg25737215	0.964616	-0.00104	0.985397
cg19811365	0.325985	0.008112	0.598418
cg22519947	0.043875	-0.05267	0.241832
cg03447557	3e-05	0.185526	0.011401
cg10521034	0.000314	0.219987	0.028893
cg14982930	0.905149	0.000889	0.959255
cg21145284	0.405875	-0.01785	0.662758
cg19374731	0.106903	-0.03989	0.361163
cg07825369	0.033109	0.11105	0.214194
cg14288483	0.430243	-0.03146	0.680842
cg14222474	0.078161	-0.03198	0.313713
cg15009913	0.441462	-0.01362	0.688797
cg00089512	0.028289	-0.04464	0.199941
cg07978996	0.865628	-0.00272	0.940691
cg04889790	0.026253	-0.06496	0.19355
cg20406347	0.310812	-0.00935	0.585259
cg15836199	0.113498	0.043124	0.370306
cg22045975	0.496745	0.033175	0.728414
cg00032879	0.110641	-0.07003	0.36669
cg09129839	0.915385	-0.00131	0.963538
cg01520454	0.703954	-0.02101	0.857547
cg04286030	0.28296	-0.04006	0.560429
cg18435782	0.799694	-0.00102	0.908429
cg11070929	0.137278	0.026649	0.403198
cg09314301	0.113821	0.013299	0.370796
cg23028631	0.179078	0.012501	0.453783
cg27540799	0.023771	-0.0473	0.184797
cg22526705	0.569284	0.006534	0.776759
cg01065210	0.012553	0.047785	0.138444
cg15035360	0.485581	0.010601	0.720662
cg00854799	0.034578	0.053637	0.218069
cg07220650	0.706925	0.00975	0.859134
cg17468855	0.300466	0.035709	0.576273
cg05124614	0.293633	-0.01343	0.570033
cg24850219	0.071451	-0.02488	0.301588
cg12721952	0.156683	-0.03774	0.426971
cg10238603	0.371668	-0.01879	0.636043
cg07012962	0.237281	-0.05102	0.516517
cg11596239	0.104253	0.058668	0.356864
cg26857521	0.783249	0.010937	0.900091
cg20826345	0.173947	-0.05867	0.447617
cg01354137	0.002908	0.204117	0.073477
cg07178553	0.036838	0.125353	0.224044
cg22502001	0.037355	0.08208	0.225443
cg06749803	0.241319	0.039675	0.520802
cg11343337	0.315644	0.028197	0.58939
cg01947769	0.212795	0.044269	0.49085
cg22682172	0.623169	0.028055	0.809465
cg25880537	0.307944	0.057139	0.58265
cg17506588	0.704051	-0.01196	0.857622
cg22388472	0.008363	-0.10507	0.115715
cg22678044	0.013253	0.120577	0.141898
cg01309121	0.029511	0.095294	0.203787
cg07507129	0.337532	0.056108	0.607754
cg01564665	0.339822	0.076044	0.609489
cg03522799	0.204598	-0.0076	0.481695
cg25730685	0.178358	0.007499	0.452831
cg00532449	0.484947	-0.00463	0.720268
cg05031204	0.007681	-0.01782	0.111216
cg13183298	0.281663	-0.04495	0.559151
cg16904348	0.49504	0.042443	0.727222
cg15496335	0.000405	-0.0815	0.031945
cg10542127	0.819079	0.00556	0.918386
cg00030604	0.380618	-0.03738	0.642906
cg15029248	0.821101	-0.0079	0.919387
cg15548859	0.191629	-0.07521	0.467574
cg12610239	0.328382	0.023324	0.600137
cg06753057	0.953127	-0.00149	0.980613
cg13384949	0.115797	-0.05224	0.373622
cg00157179	0.018175	-0.08252	0.164003
cg10556142	0.559209	0.013396	0.770378
cg00113712	0.405464	0.027169	0.662421
cg19356624	0.999039	-4.3e-05	0.999622
cg05528623	0.02792	0.01768	0.198681
cg11390151	0.04455	0.054671	0.243612
cg14129430	0.0407	0.069363	0.233933
cg25221196	0.137565	0.045736	0.403565
cg24479820	0.415142	-0.01783	0.669833
cg01364621	0.993297	0.000158	0.997264
cg13556452	0.855368	-0.00879	0.9358
cg07700843	0.334927	-0.05129	0.605446
cg02850689	0.195697	-0.07645	0.472173
cg07381283	0.169394	-0.07506	0.442194
cg11332951	0.873625	0.00457	0.944291
cg15465501	0.003819	-0.10111	0.082606
cg14508832	0.913904	0.002277	0.962945
cg03847348	0.002496	0.249211	0.068661
cg26406394	0.820034	0.002861	0.918871
cg26267852	0.725389	-0.00535	0.869672
cg15627072	0.168424	0.063405	0.441026
cg14941600	0.742167	-0.0145	0.879002
cg00722329	0.735009	0.012107	0.87506
cg16648140	0.70292	-0.00853	0.856943
cg26783079	0.396755	-0.02815	0.655877
cg12644668	0.342379	0.033318	0.611685
cg06350196	0.62028	-0.01741	0.807785
cg24314879	0.056442	0.033559	0.271044
cg08615111	0.978744	0.000197	0.991349
cg19911801	0.616953	-0.01448	0.805758
cg20598921	0.3507	0.032915	0.618744
cg06322310	0.909909	0.005707	0.961376
cg10961249	0.430227	-0.02282	0.680842
cg25037677	0.168564	-0.04573	0.441159
cg05697866	0.024932	-0.09267	0.188734
cg15574442	0.008771	-0.0572	0.118281
cg12117396	0.810324	-0.00532	0.913949
cg00259279	0.216072	-0.04042	0.494307
cg10146326	0.218953	0.018055	0.497345
cg13455110	0.184176	-0.0261	0.459717
cg06545477	0.639342	-0.01563	0.819493
cg22127114	0.070288	0.040003	0.299524
cg25140345	0.246561	0.019615	0.526095
cg11709150	0.085662	0.001655	0.326498
cg24530610	0.974742	0.000364	0.989606
cg07010340	0.547979	-0.00462	0.763168
cg09245989	0.021824	-0.10849	0.177628
cg06866616	0.07698	-0.03916	0.311852
cg27573975	0.760181	-0.01083	0.888256
cg18013789	0.240554	0.065795	0.520043
cg15678662	0.183977	0.073092	0.459516
cg10061384	0.792334	0.015322	0.90483
cg06415891	0.387278	0.012859	0.648154
cg20816361	0.324643	0.019093	0.597316
cg12443001	0.637158	0.018081	0.818265
cg14562327	0.204551	0.051515	0.481668
cg01806151	0.470562	0.039272	0.709932
cg00987097	0.23282	0.024415	0.511802
cg17806162	0.667954	-0.00912	0.83659
cg00493831	0.714517	-0.00113	0.863956
cg25842470	0.241409	-0.05555	0.520884
cg04835685	0.006396	0.109964	0.102679
cg01071346	0.210163	-0.09464	0.487649
cg06441116	0.013454	0.146019	0.14284
cg10220117	0.189071	0.048511	0.46486
cg07817856	0.06515	0.08184	0.289577
cg02393107	0.083843	-0.07688	0.323357
cg17740752	0.120369	0.092665	0.380204
cg06446824	0.168429	0.084762	0.441026
cg14834391	0.436521	-0.01352	0.685133
cg22489883	0.131854	0.025292	0.39577
cg04890237	0.781805	0.010942	0.899317
cg11707310	0.875072	0.008789	0.945116
cg21929781	0.757148	0.021541	0.886757
cg16160182	0.816048	-0.00148	0.916786
cg26398836	0.102175	-0.00536	0.353667
cg10117795	0.321692	-0.04507	0.594844
cg01030973	0.505648	0.003382	0.734641
cg12646754	0.209579	-0.02144	0.486993
cg03140480	0.00665	0.00761	0.104497
cg21420674	0.12573	0.027377	0.387318
cg18108844	0.979371	0.00086	0.991586
cg02569142	0.311689	-0.05554	0.586005
cg02230408	0.449514	0.042402	0.694516
cg25216300	0.057879	-0.07739	0.274309
cg24074480	0.020642	-0.10157	0.173743
cg17455297	0.003869	0.147352	0.082992
cg20744353	0.010773	-0.09334	0.129112
cg14086822	0.351692	-0.03402	0.619616
cg06895313	0.654995	-0.01617	0.828891
cg13687348	0.794391	0.009161	0.90577
cg20136609	0.352208	0.037987	0.619892
cg07559336	0.094846	-0.04845	0.342116
cg10105681	0.799117	0.002881	0.908124
cg26532664	0.011334	-0.09356	0.132533
cg06711333	0.072063	-0.10923	0.30253
cg08165969	0.030477	-0.13023	0.2067
cg03747657	0.066667	-0.10578	0.292527
cg13428681	0.573192	-0.03004	0.778889
cg15644634	0.083755	-0.09841	0.323235
cg25847506	0.022157	-0.08478	0.178849
cg11377464	0.055529	-0.08735	0.269194
cg18181363	0.07831	-0.09212	0.313955
cg12284465	0.084216	-0.07929	0.323936
cg22615275	0.003314	-0.14085	0.077954
cg15836046	0.767447	0.011727	0.89196
cg24484895	0.03202	-0.10958	0.211263
cg08832782	0.061444	-0.11477	0.281663
cg01242872	0.780534	0.004887	0.898586
cg13923696	0.39796	0.047141	0.656682
cg03742273	0.268435	0.050465	0.547438
cg09173636	0.057778	-0.07931	0.274122
cg03281194	0.024449	-0.1791	0.186962
cg11804692	0.072576	-0.10712	0.303399
cg06784198	0.517281	-0.05714	0.742434
cg24252695	0.549488	-0.0461	0.76407
cg22486046	0.872157	-0.00373	0.943543
cg06853416	0.000343	-0.13615	0.030023
cg18163442	0.160866	-0.07379	0.431938
cg17758137	0.165698	-0.04521	0.437555
cg15030449	0.00516	-0.27242	0.093656
cg18141902	0.003529	-0.14896	0.080105
cg03039243	0.132023	0.089873	0.395924
cg07906828	0.05398	0.101976	0.265867
cg22798223	0.105116	0.081636	0.358271
cg26262033	0.957684	0.000704	0.982429
cg06738239	0.051696	-0.05357	0.260834
cg21570843	0.044494	-0.10877	0.243523
cg15325070	0.313252	0.030173	0.587434
cg04232360	0.155243	0.068195	0.425271
cg05640655	0.078374	0.027586	0.314066
cg07996580	0.713063	0.002768	0.863148
cg09027255	0.455017	-0.01879	0.698634
cg07559303	0.262829	0.032013	0.542024
cg14839809	0.16849	-0.01034	0.44109
cg07363144	0.041106	-0.12287	0.234876
cg14790876	0.429126	-0.0351	0.679932
cg16572957	0.962121	-0.00147	0.984325
cg20613432	0.04192	0.03953	0.23683
cg11414913	0.352104	0.036604	0.619851
cg07788537	0.001715	0.158489	0.057664
cg22616417	0.016129	0.074494	0.155486
cg27442613	0.132832	0.024093	0.396917
cg03543952	0.444893	-0.00509	0.690997
cg21691065	0.028133	-0.13604	0.199416
cg20848441	0.032632	-0.1467	0.213087
cg06757928	0.058482	-0.05957	0.275711
cg10520226	0.013535	-0.12813	0.143231
cg20939830	0.861892	0.00594	0.938941
cg16115688	0.787181	-0.01118	0.902091
cg13874287	0.049113	0.153183	0.254841
cg26785499	0.280864	0.074175	0.558491
cg17827148	0.529186	-0.03066	0.750289
cg20849957	0.00983	-0.0634	0.124035
cg20385983	0.070106	-0.06054	0.29916
cg21609624	0.043917	-0.05213	0.241958
cg15579696	0.391897	0.043178	0.651841
cg07972116	0.409096	0.013561	0.66505
cg09857070	0.764341	0.005647	0.890545
cg05000860	0.002809	-0.11109	0.072282
cg17136696	0.087545	-0.06268	0.329431
cg19403456	0.033467	-0.11778	0.215113
cg09516210	0.017682	-0.10691	0.161903
cg14095607	0.073554	-0.02295	0.305259
cg03447366	0.772947	0.005513	0.894857
cg01844751	0.325444	0.076177	0.598027
cg23887776	0.974642	-0.0018	0.989562
cg15356461	0.720876	0.024964	0.8675
cg11754828	0.159095	0.035087	0.429849
cg15622619	0.08539	0.094838	0.326034
cg15515265	0.098424	0.082424	0.347569
cg23089691	0.175087	0.066534	0.448972
cg06347582	0.193182	-0.01538	0.469342
cg06316219	0.016214	-0.07248	0.155889
cg04099793	0.008572	-0.08198	0.117011
cg13547132	0.316788	-0.0331	0.59044
cg09767550	0.989056	0.000509	0.995669
cg14836978	0.66565	-0.01689	0.835205
cg04979216	0.724626	0.013151	0.869373
cg02394247	0.379005	-0.04634	0.641747
cg19268708	0.388984	-0.03399	0.649555
cg00996827	0.154001	-0.06249	0.423925
cg21402748	0.567962	0.015335	0.775941
cg24057775	0.464584	-0.02925	0.705387
cg00905419	0.259684	-0.0642	0.539183
cg03389046	0.31676	-0.05043	0.590408
cg10812027	0.237424	-0.07712	0.516665
cg00023726	0.050529	-0.08871	0.258036
cg19802390	0.049984	-0.09478	0.257013
cg20608032	0.097985	-0.05529	0.347041
cg23215587	0.194792	-0.09592	0.471053
cg24741158	0.015421	-0.15242	0.152525
cg23640231	0.633738	0.025705	0.816101
cg00779565	0.175174	0.045648	0.449109
cg19846168	0.074237	0.087174	0.306542
cg15203905	0.123665	0.043445	0.38456
cg25367431	0.069862	-0.03897	0.298718
cg12415455	0.007057	-0.10913	0.107118
cg00413352	0.775785	-0.02001	0.896403
cg14165772	0.010134	-0.19061	0.1259
cg25880242	0.02627	-0.10787	0.193559
cg24428184	0.25149	-0.06635	0.531208
cg25720825	0.067735	0.075893	0.294635
cg21643748	0.709104	-0.02297	0.860622
cg13547712	0.474265	-0.04582	0.712667
cg13402298	0.233298	0.097249	0.512321
cg00660693	0.090262	0.091266	0.33417
cg21409829	0.499605	0.016863	0.730409
cg09028711	0.817722	-0.01579	0.9177
cg04921646	0.930513	-0.00688	0.970299
cg00646546	0.68706	-0.02078	0.848019
cg01077379	0.54639	-0.02851	0.762031
cg09135754	0.899468	0.007339	0.956651
cg24592500	0.006796	0.117158	0.105382
cg25137787	0.010901	0.101381	0.129886
cg24412662	0.332836	-0.06752	0.603841
cg06836656	0.653729	0.028496	0.828114
cg23932261	0.467774	0.022769	0.707717
cg02576892	0.413444	0.044338	0.668532
cg00560689	0.718509	-0.02466	0.866147
cg27537199	0.070605	0.029335	0.300044
cg01301282	0.125634	0.015116	0.387179
cg11737757	0.556903	0.009033	0.769134
cg23218354	0.261817	0.056352	0.541033
cg06532546	0.171624	-0.06974	0.444878
cg22432982	0.208556	-0.03421	0.485936
cg01977798	0.989435	-0.00126	0.995766
cg00050294	0.817997	-0.02048	0.917918
cg20848343	0.8144	0.009937	0.915893
cg23806549	0.377614	0.045384	0.640697
cg09938406	0.187054	-0.05716	0.462835
cg06437747	0.319231	-0.05439	0.592729
cg05139515	0.190706	-0.03782	0.466843
cg13300670	0.306429	-0.06662	0.581462
cg10226013	0.75718	0.011524	0.886761
cg03737787	0.646563	-0.01871	0.823943
cg03654329	0.909803	0.006832	0.961339
cg11142506	0.296965	-0.04583	0.573206
cg21964252	0.166656	0.077464	0.438729
cg07099084	0.595115	0.035585	0.792529
cg20457544	0.841552	-0.0081	0.929326
cg16120196	0.802727	0.017161	0.910037
cg16562486	0.166482	-0.07409	0.438529
cg01787944	0.916806	-0.00236	0.96421
cg20141398	0.086029	0.086261	0.327211
cg00829990	0.097399	0.02571	0.346167
cg22377505	0.859575	0.000497	0.937939
cg17941579	0.072237	0.08219	0.302856
cg14653390	0.323948	-0.03259	0.596631
cg25037000	0.014438	-0.10297	0.147698
cg23260554	0.23688	-0.08555	0.516037
cg23087661	0.978438	-0.00144	0.991188
cg10122878	0.470476	0.031949	0.709847
cg03976712	0.627481	0.018669	0.812128
cg10528457	0.376264	0.027896	0.639681
cg12304133	0.675888	0.024017	0.841458
cg26864691	0.177969	0.083028	0.452309
cg06201717	0.643901	-0.02615	0.822213
cg24150662	0.422047	-0.06064	0.674842
cg22122862	0.033051	-0.02048	0.214026
cg18509466	0.01082	-0.02035	0.129332
cg01431482	0.028641	-0.05925	0.201046
cg25618424	0.125149	-0.03778	0.386478
cg26762347	0.241189	0.010275	0.5207
cg04852443	0.519059	0.004867	0.743709
cg17001566	0.251705	0.035014	0.531449
cg22726349	0.736936	0.003535	0.876263
cg25008795	0.531174	-0.02602	0.751981
cg14030836	0.133028	-0.07294	0.397256
cg16372810	0.122417	-0.06506	0.38283
cg06348826	0.139322	-0.07832	0.405667
cg17890044	0.057835	-0.09623	0.274197
cg08262220	0.411521	-0.06316	0.667022
cg11731671	0.870171	-0.00635	0.942683
cg00806481	0.148968	-0.03734	0.417876
cg22506548	0.846292	-0.0112	0.931384
cg24490279	0.198432	-0.11291	0.475366
cg02330501	0.140005	-0.11412	0.406632
cg10770533	0.250825	-0.04166	0.530523
cg07922619	0.110866	-0.07899	0.366978
cg04493316	0.334388	-0.05626	0.605141
cg04674248	0.572453	0.022382	0.778463
cg09663655	0.482717	-0.04924	0.71851
cg07348768	0.081231	-0.0437	0.319133
cg11837181	0.240572	-0.04824	0.520053
cg21107944	0.228162	-0.02282	0.507071
cg25875953	0.337389	-0.0133	0.6076
cg15505198	0.204809	-0.03194	0.48192
cg03525023	0.058337	-0.04527	0.275381
cg13460934	0.500248	-0.03266	0.730939
cg14852736	0.431489	-0.04209	0.681784
cg24678113	0.250755	-0.05554	0.53045
cg09509365	0.165245	-0.05645	0.436971
cg27564383	0.149947	-0.02694	0.419131
cg08882612	0.254616	-0.01844	0.534132
cg23069843	0.328629	-0.02469	0.600336
cg22226775	0.123255	-0.10854	0.383991
cg06724693	0.026543	-0.12885	0.19446
cg21681320	0.04687	-0.11412	0.249674
cg12599275	0.573401	-0.02321	0.779022
cg00387551	0.367558	-0.02937	0.632533
cg23086843	0.000547	0.1294	0.036064
cg27523417	0.040529	0.087383	0.23359
cg03935455	0.314725	-0.03112	0.588536
cg12701603	0.004573	-0.03777	0.088925
cg05641535	0.384462	0.055709	0.645896
cg21604357	0.791408	-0.01018	0.904357
cg08876274	0.197725	0.063417	0.474452
cg07597386	0.254009	0.049931	0.533577
cg24529814	0.168365	0.093097	0.440936
cg14761019	0.55889	0.034771	0.770197
cg06773295	0.62296	0.03073	0.809334
cg12905252	0.295226	0.062914	0.571582
cg10021614	0.855044	0.011365	0.935627
cg27444751	0.055526	0.09576	0.269194
cg26407161	0.043831	0.109949	0.241686
cg20632748	0.097228	-0.02923	0.345889
cg02712922	0.399311	-0.02132	0.657801
cg03583979	0.379609	-0.02	0.642287
cg06976533	0.18233	0.077617	0.457496
cg10097755	0.890975	-0.00308	0.952736
cg05223638	0.705534	-0.01112	0.858445
cg12473797	0.891164	0.003622	0.952828
cg16348158	0.015565	0.122373	0.153062
cg21394778	0.687243	-0.01392	0.848099
cg07168837	0.604395	-0.01624	0.798004
cg26653867	0.087136	-0.03899	0.328908
cg13907655	0.069664	-0.02686	0.298466
cg22851557	0.001511	-0.09257	0.054763
cg01772149	0.005139	-0.11332	0.093445
cg14008571	0.010121	-0.18393	0.125899
cg24741666	0.000727	-0.23664	0.04002
cg09271661	0.00385	-0.17887	0.082837
cg26426080	0.791365	0.011489	0.904339
cg22712408	0.81571	0.00687	0.916659
cg11684115	0.108808	-0.02845	0.364015
cg10146008	0.182552	-0.02307	0.45779
cg23273418	0.177268	-0.04155	0.45155
cg04132510	0.257609	-0.0184	0.536926
cg23818827	0.052449	-0.05225	0.262532
cg21209214	0.041533	-0.05583	0.236018
cg21383687	0.350058	-0.01166	0.618212
cg18176395	0.747635	-0.00498	0.881891
cg22949832	0.080593	-0.05854	0.318076
cg12394168	0.020777	-0.04646	0.174297
cg15121959	0.061881	-0.03295	0.282595
cg17463432	0.004994	-0.07972	0.092329
cg13104257	0.567938	-0.03727	0.775941
cg12804677	0.026429	0.052896	0.194088
cg05117823	0.016982	0.118571	0.159065
cg17033287	0.185576	0.016894	0.461285
cg17455155	0.149116	0.089768	0.418038
cg06617975	0.104185	0.052325	0.356763
cg26545580	0.106122	0.043557	0.359924
cg01647724	0.1487	0.070531	0.417653
cg24642064	0.11301	0.075905	0.36974
cg00049709	0.097722	0.090519	0.346575
cg05343184	0.135115	0.077786	0.400279
cg19243842	0.023236	-0.11249	0.182985
cg22510139	0.000245	-0.16421	0.02616
cg24968931	0.00445	-0.14432	0.087972
cg14516243	0.132298	-0.0664	0.396176
cg01047045	0.002766	-0.20749	0.071888
cg09221035	0.021275	-0.14316	0.17584
cg24300981	0.111157	-0.09318	0.367398
cg25745135	0.85533	-0.01381	0.935774
cg24045378	0.050932	0.082286	0.259073
cg10442735	0.125664	0.072415	0.387246
cg16926445	0.613189	0.013949	0.803321
cg22009660	0.009558	-0.05737	0.122604
cg06814194	0.102006	-0.01197	0.353444
cg17511251	0.030018	-0.09463	0.205374
cg23609682	0.028288	-0.12208	0.199941
cg20236995	0.001222	-0.22588	0.049753
cg09321238	0.004301	-0.21556	0.086527
cg01104489	0.317608	-0.06752	0.591102
cg19914124	5.4e-05	0.281248	0.014376
cg12096707	0.002488	0.130887	0.06857
cg08110058	0.042435	0.129998	0.238203
cg23258188	0.019777	-0.07125	0.170586
cg22029284	0.009522	-0.07543	0.122344
cg05965745	0.061908	-0.12122	0.28266
cg06367135	0.002615	-0.19688	0.070085
cg01448098	0.00077	-0.24984	0.04096
cg16265140	0.025542	-0.07507	0.191023
cg24155739	0.565948	-0.00714	0.774627
cg01517962	0.038713	-0.03988	0.228869
cg16290522	0.126422	-0.05684	0.388247
cg18145414	0.318213	-0.01705	0.591797
cg01203812	0.003839	-0.12992	0.082754
cg01413848	0.012702	-0.02212	0.139297
cg03942086	0.008426	-0.09179	0.116126
cg10484617	0.133979	-0.08149	0.398654
cg03391389	0.00653	-0.06911	0.103591
cg00715999	0.020076	-0.02102	0.171592
cg04316231	0.735354	0.005432	0.875242
cg24460544	0.000289	-0.23473	0.028026
cg01961086	0.363297	-0.03359	0.629015
cg22796923	0.217876	-0.02808	0.496226
cg02299950	0.070229	-0.07997	0.299423
cg20154143	0.137888	-0.04156	0.403889
cg14217558	0.249256	-0.03413	0.528727
cg26435254	0.979406	-0.00161	0.991586
cg06815308	0.401618	-0.00694	0.659536
cg23212796	0.846233	-0.00793	0.931382
cg20699701	0.08541	-0.09536	0.326065
cg24612696	0.81393	0.012187	0.91569
cg17445936	0.116565	-0.11347	0.374798
cg24682449	0.06551	-0.05507	0.290165
cg06748955	0.018154	-0.11058	0.163964
cg25411239	0.035596	-0.04922	0.220873
cg22674798	0.145487	-0.03918	0.413769
cg13854423	0.278699	-0.03493	0.556505
cg08247866	0.213936	-0.0288	0.492084
cg21148623	0.09636	0.008153	0.344712
cg15090440	0.070062	-0.03757	0.299108
cg13393782	0.054711	-0.07599	0.267274
cg22860172	0.082517	-0.0346	0.321376
cg14966901	0.093059	-0.08727	0.339021
cg07209071	0.026845	-0.1576	0.195347
cg23689722	0.103403	-0.06688	0.355588
cg27575873	0.206679	-0.02823	0.483878
cg21338857	0.040478	0.082635	0.233438
cg02767788	0.136153	0.145993	0.401689
cg05952379	0.103075	0.070584	0.355059
cg13781678	0.171504	0.03834	0.444818
cg10696969	0.170678	-0.04742	0.443749
cg21609526	0.116691	-0.02942	0.374952
cg00254258	0.306697	-0.01915	0.581737
cg15391425	0.056957	-0.03898	0.272266
cg20253172	0.060989	0.037653	0.280766
cg02892384	0.284927	0.009001	0.562101
cg11222503	0.129627	-0.02396	0.392706
cg14169886	8.48e-05	-0.27882	0.017459
cg13983181	0.000526	0.197077	0.0355
cg14380230	0.000253	0.234347	0.026435
cg07364162	0.000229	0.268568	0.02543
cg07345710	0.156921	-0.00725	0.427327
cg00774867	0.641442	0.018519	0.820707
cg26153353	0.001115	-0.10744	0.047698
cg05804170	0.451721	-0.04391	0.696209
cg12408250	0.693303	-0.02385	0.851759
cg24873695	0.199455	-0.00738	0.476331
cg17839324	0.016414	-0.05281	0.156696
cg00581154	0.01619	-0.07066	0.155787
cg22729726	0.026053	-0.12332	0.192847
cg26044566	0.081358	-0.0557	0.319282
cg05656251	0.173915	-0.01812	0.447594
cg19706803	0.082386	-0.04455	0.321139
cg26913155	0.044251	-0.05735	0.242927
cg02769687	0.121782	-0.03324	0.381994
cg22031783	0.044586	-0.04727	0.243721
cg06526522	0.068066	-0.0449	0.295347
cg01800445	0.193248	-0.03588	0.469451
cg09119863	0.00075	-0.05413	0.040538
cg14561530	0.110926	-0.04371	0.367069
cg06659980	0.272687	0.039541	0.55112
cg25372239	0.009778	0.119626	0.123715
cg16386396	0.017024	-0.15456	0.159318
cg15619820	0.317729	-0.04497	0.591229
cg04022097	0.106922	-0.06988	0.361163
cg22720392	0.3545	-0.05248	0.621909
cg08266202	0.660011	-0.02873	0.831987
cg23025459	0.585434	-0.02268	0.786572
cg10493186	0.144575	0.07276	0.41257
cg03125480	0.527594	0.020821	0.749255
cg25153629	0.359114	-0.01856	0.625852
cg01940181	0.963122	0.002714	0.984681
cg16393928	0.224757	0.062431	0.503585
cg17489690	0.06924	0.099329	0.297637
cg26053881	0.017827	0.128471	0.16257
cg08739115	0.008073	-0.04025	0.113771
cg15727188	0.812699	0.005235	0.915203
cg04499214	0.185304	-0.01759	0.461089
cg23265656	0.538477	-0.01092	0.757038
cg20429350	0.193654	-0.06294	0.469763
cg05712300	0.480004	-0.03974	0.716885
cg19158549	0.081234	-0.08943	0.319135
cg11710123	0.024895	-0.10404	0.188591
cg25150520	0.002603	-0.11223	0.069905
cg24499605	0.003374	-0.18025	0.078575
cg22497969	0.133486	-0.09575	0.397932
cg23631759	0.268049	0.050386	0.547048
cg06970451	0.161729	0.074545	0.432932
cg26864297	0.040158	0.088956	0.232486
cg21262776	0.658715	-0.0269	0.831209
cg05790380	0.988476	-0.000798	0.995385
cg22606873	0.808369	-0.00968	0.912953
cg13152158	0.333223	-0.05341	0.604122
cg19600583	0.271125	-0.03124	0.549904
cg06099439	0.022824	-0.15636	0.18161
cg01777678	0.148226	-0.04637	0.417214
cg00895834	0.909836	-0.00182	0.961343
cg14969646	0.024969	-0.09643	0.188826
cg05628625	0.008876	-0.05576	0.118859
cg24851370	0.054171	-0.09597	0.266252
cg00109293	0.06135	-0.07314	0.281383
cg07974025	0.398041	-0.02635	0.656718
cg06379192	0.251232	-0.05298	0.530954
cg11392550	0.967045	0.002219	0.986472
cg16262201	0.051837	0.160014	0.261155
cg11672390	0.012639	0.155245	0.138913
cg00663575	0.365299	0.059118	0.630691
cg08160128	0.599916	-0.03558	0.795325
cg10952596	0.776725	-0.01679	0.896834
cg13427179	0.951619	-0.00195	0.979986
cg19825974	0.329511	0.04587	0.600989
cg10201191	0.210404	-0.05347	0.487927
cg15115055	0.586404	-0.02122	0.787121
cg16694785	0.709102	-0.02865	0.860622
cg24629455	0.05179	-0.14834	0.261016
cg22440573	0.329152	-0.02467	0.60079
cg24939838	0.03757	0.025252	0.225974
cg18240463	0.946492	0.000348	0.977627
cg09990962	0.151814	0.017913	0.421408
cg21475097	0.008208	0.027578	0.114672
cg04873098	0.030931	0.05903	0.208044
cg24807850	0.293268	0.025228	0.569696
cg20165545	0.001151	-0.18213	0.048438
cg19904265	0.00269	-0.136	0.070861
cg08636115	0.45757	-0.02619	0.700584
cg24335751	0.247147	-0.05598	0.526604
cg11325950	0.579556	-0.01389	0.783004
cg19896590	0.995431	1.86e-05	0.998164
cg06354193	0.793005	0.016707	0.905151
cg18966232	0.538297	-0.02133	0.756883
cg00103908	0.714303	0.009718	0.863891
cg17861161	0.174835	-0.0908	0.448638
cg11113363	0.658583	-0.03395	0.831135
cg08034916	0.649861	0.02115	0.825939
cg17220278	0.198843	-0.06604	0.475746
cg09891226	0.202841	-0.04404	0.480034
cg26513591	0.761433	0.006788	0.888906
cg13434489	0.518544	-0.03682	0.743353
cg03449456	0.022499	-0.05821	0.180368
cg12141662	0.063845	-0.03763	0.286767
cg00329272	0.028413	-0.05323	0.200282
cg19263228	0.001844	-0.11827	0.059657
cg20988960	0.07327	-0.032	0.304728
cg26520908	0.203745	-0.01645	0.480877
cg12660813	0.058972	-0.1075	0.276886
cg15357022	0.097153	-0.05996	0.345766
cg11337967	0.368626	-0.0372	0.633536
cg17940849	0.663608	0.018873	0.833956
cg09032732	0.141216	-0.06291	0.408283
cg02067098	0.189603	-0.07119	0.465583
cg13789673	0.352934	-0.04955	0.620573
cg26228024	0.39776	-0.05192	0.656576
cg04605504	0.195866	-0.04693	0.472287
cg07212761	0.102528	-0.08593	0.354301
cg12441214	0.002258	-0.12923	0.065615
cg23034362	0.004398	-0.19033	0.087459
cg01196079	0.130093	-0.06708	0.39337
cg17421241	0.156251	-0.0864	0.426265
cg03401034	0.3894	0.044241	0.649871
cg10391102	0.652283	-0.03028	0.82749
cg02300576	0.094772	-0.03643	0.34201
cg21682432	0.08307	-0.02386	0.322189
cg11250802	0.821993	-0.00813	0.919825
cg15823330	0.57073	-0.01956	0.777667
cg25839663	0.286573	-0.03514	0.563704
cg21160149	0.561899	-0.02655	0.772049
cg16011907	0.771852	-0.006	0.894241
cg00152878	0.51477	-0.01991	0.740666
cg06521247	0.831342	0.012529	0.924143
cg10328768	0.081659	0.138888	0.319747
cg11157172	0.13587	0.102576	0.401317
cg08642716	0.840703	-0.01075	0.928919
cg04907885	0.86849	-0.00717	0.941892
cg22688535	0.650502	-0.0192	0.826354
cg06380199	0.197001	-0.05083	0.473621
cg16546658	0.865179	0.006075	0.940441
cg09077530	0.395668	-0.03282	0.655031
cg10893986	0.591963	0.035121	0.790851
cg15605124	0.131549	0.104858	0.39534
cg16394551	0.083533	0.111199	0.322907
cg15491247	0.043378	0.09175	0.240548
cg17435683	0.035244	0.102531	0.219814
cg24879939	0.254256	0.055811	0.533896
cg01793374	0.732179	-0.01177	0.873386
cg04882365	0.524809	-0.02401	0.747235
cg06703375	0.593508	-0.02611	0.791582
cg15156029	0.173243	0.060101	0.446807
cg13875033	0.414976	-0.04463	0.669736
cg07797660	0.33798	-0.04516	0.608141
cg12753787	0.862754	-0.00275	0.939426
cg18369939	0.775125	-0.0015	0.896124
cg01418153	0.147901	-0.02313	0.416783
cg03254465	0.454237	-0.03141	0.698108
cg15065169	0.980166	-0.00121	0.991914
cg13689309	0.713662	-0.01689	0.863486
cg05375699	0.312405	-0.01937	0.586642
cg16059167	0.022789	-0.06377	0.181489
cg11946666	0.386863	0.029191	0.647742
cg14712575	0.491817	-0.03209	0.725034
cg21784411	0.352953	-0.03336	0.620573
cg26425711	0.312015	-0.05184	0.586374
cg11709254	0.881379	-0.00316	0.948315
cg21848084	0.960437	0.003646	0.983547
cg14216672	0.962763	-0.00203	0.984512
cg15519786	0.032931	-0.07734	0.213772
cg27187555	0.683712	-0.0136	0.845955
cg06060874	0.017758	0.121163	0.162281
cg01101873	0.015629	0.078116	0.153158
cg13209113	0.256636	-0.05756	0.535967
cg17493795	0.411041	0.046642	0.666755
cg06258549	0.425208	-0.04131	0.677282
cg24003749	0.40443	0.019326	0.661674
cg00068377	0.997507	-9.9e-05	0.999012
cg00353844	0.98024	0.000992	0.991923
cg27588093	0.364584	0.03713	0.630037
cg06911744	0.340408	0.053323	0.610084
cg26000536	0.145101	0.060633	0.413175
cg07479843	0.218755	0.0449	0.497122
cg12593511	0.398413	0.039153	0.657019
cg25849029	0.193065	-0.07964	0.469234
cg13087441	0.809854	-0.00853	0.913686
cg21167817	0.815987	-0.01557	0.916764
cg01071314	0.65959	0.032996	0.831724
cg16002887	0.783464	-0.01055	0.900184
cg21848088	0.775141	-0.01313	0.896129
cg23050300	0.217294	-0.05654	0.495622
cg03337482	0.79072	-0.01767	0.90396
cg16686396	0.453131	0.036561	0.697343
cg16176095	0.466671	-0.03475	0.706842
cg22862319	0.284499	-0.06746	0.56171
cg11332505	0.781532	-0.01363	0.899163
cg10438527	0.099799	0.037905	0.349735
cg26537941	0.866874	0.006006	0.941196
cg07550869	0.933444	0.002156	0.971663
cg01079872	0.292098	0.050034	0.568647
cg20962938	0.189256	-0.06112	0.465084
cg23821340	0.896112	-0.00496	0.955233
cg04882222	0.152773	-0.05267	0.422529
cg12034510	0.546268	-0.03041	0.761983
cg18024629	0.579921	-0.02217	0.7832
cg15641565	0.575488	-0.03005	0.780445
cg06824308	0.93317	0.005203	0.971544
cg15385853	0.292916	-0.0768	0.569552
cg00251678	0.928909	0.003961	0.969522
cg15059176	0.351614	-0.04472	0.619535
cg15386853	0.363416	-0.06049	0.629105
cg25783497	0.354976	-0.05912	0.622252
cg21961270	0.064844	-0.06982	0.289061
cg11397493	0.090925	-0.09823	0.335363
cg10956857	0.960445	0.00438	0.983547
cg10573643	0.662964	-0.02639	0.833651
cg26846424	0.039429	0.012224	0.230593
cg02390319	0.514816	0.001261	0.740708
cg22388607	0.339511	0.023496	0.609187
cg07112867	0.787195	0.015382	0.9021
cg17286074	0.045023	-0.07865	0.244864
cg23999080	0.644575	0.024943	0.822719
cg19317333	0.377221	0.0289	0.640399
cg12635919	0.850191	0.007479	0.933401
cg17438636	0.087864	0.06279	0.33002
cg01065697	0.054342	0.067796	0.266518
cg05520109	0.195406	-0.061	0.471802
cg00761129	0.077017	-0.14017	0.311906
cg10504805	0.099667	-0.13649	0.349547
cg26017484	0.007281	-0.18299	0.10879
cg15644970	0.036027	-0.06857	0.222088
cg13242468	0.532769	-0.03505	0.753098
cg04974499	0.060323	-0.08514	0.279379
cg14522815	0.024975	-0.07792	0.188852
cg00624908	0.009161	-0.15151	0.120387
cg04423188	0.080014	-0.14225	0.317039
cg24395386	0.169041	-0.06883	0.441796
cg25480121	0.281568	-0.0724	0.559069
cg08947445	0.620555	-0.04547	0.807967
cg12268236	0.065806	-0.10259	0.29081
cg02831383	0.077761	-0.0974	0.313121
cg00706913	0.090219	-0.13786	0.334115
cg13993877	0.498646	-0.03545	0.7297
cg26014413	0.416743	-0.02325	0.671046
cg02072896	0.361193	-0.02407	0.6272
cg17137218	0.114977	-0.11413	0.372438
cg02999781	0.034286	-0.11395	0.21709
cg10588310	0.242475	-0.04753	0.522186
cg14841011	0.7755	-0.00458	0.896335
cg08007925	0.046085	-0.12447	0.247623
cg14171460	0.048029	-0.14432	0.252475
cg17412901	0.018047	-0.16034	0.163456
cg09788762	0.259212	-0.06449	0.538628
cg01932308	0.729306	-0.01639	0.871767
cg03352346	0.68337	-0.02312	0.845827
cg02061757	0.724235	-0.01318	0.869243
cg00168240	0.905409	-0.00661	0.959353
cg20798164	0.941487	-0.00171	0.975494
cg11210422	0.211625	-0.05597	0.489291
cg04483711	0.669686	-0.02009	0.837661
cg11251399	0.700103	-0.01004	0.855425
cg00804097	0.903384	0.00929	0.958442
cg13692649	0.75351	-0.0166	0.884924
cg22608265	0.979285	0.00096	0.991564
cg06313241	0.061696	-0.0948	0.282211
cg01773689	0.396861	-0.05681	0.655931
cg08865559	0.697521	-0.02748	0.854005
cg02333588	0.573288	-0.01812	0.778987
cg00063748	0.881925	-0.00744	0.948514
cg13479148	0.252147	-0.02249	0.531748
cg12694058	0.849204	-0.01045	0.932976
cg10709432	0.581157	-0.01806	0.783939
cg18936550	0.569214	0.035012	0.776732
cg01930478	0.421944	-0.02324	0.674798
cg21197219	0.238874	-0.06005	0.518256
cg11143876	0.004217	0.11219	0.085788
cg08107987	0.332728	-0.0209	0.603735
cg10629420	0.83912	0.008401	0.928133
cg06980565	0.251627	-0.03729	0.531359
cg17841541	0.069558	-0.0471	0.298339
cg15900998	0.425203	-0.03208	0.677282
cg04934402	0.426599	-0.03011	0.678144
cg13848291	0.018892	0.076433	0.167143
cg03916277	0.943021	-0.00353	0.976061
cg00121374	0.110522	0.0431	0.366542
cg01269514	0.177573	-0.01245	0.451814
cg17741539	0.063037	-0.08944	0.284958
cg16104263	0.050054	-0.12307	0.257133
cg02731917	0.301669	-0.06073	0.577288
cg09180894	0.163373	-0.07371	0.434911
cg18885125	0.010278	0.090409	0.126692
cg00571809	0.338875	-0.03483	0.608715
cg24036039	0.9074	-0.00601	0.960288
cg10020040	0.035231	-0.08466	0.219752
cg08912801	0.00103	-0.19407	0.046307
cg02303801	0.370335	-0.06848	0.63497
cg06346362	0.622486	0.013761	0.809126
cg03114471	0.020856	-0.12566	0.174428
cg13901857	0.777548	-0.01833	0.897278
cg12611135	0.925038	-0.00548	0.967786
cg06438312	0.91854	0.002841	0.964939
cg23090396	0.399332	-0.00273	0.657802
cg00958381	0.202996	0.009279	0.480096
cg26786407	0.168273	0.115124	0.440829
cg11391665	0.333482	-0.07951	0.604372
cg21156590	0.229696	0.053308	0.508746
cg15483381	0.166771	0.086984	0.438865
cg03448635	0.141702	0.123082	0.408931
cg04439600	0.584429	0.03557	0.785856
cg01215682	0.289034	0.094595	0.565863
cg21108519	0.03555	0.08902	0.220756
cg02631196	0.172711	0.121166	0.446202
cg03313659	0.172519	0.07387	0.446069
cg03457400	0.238055	0.073035	0.517415
cg08036524	0.132327	0.049206	0.396176
cg21212196	0.164768	0.095413	0.436416
cg01941754	0.427293	0.031237	0.678621
cg05808004	0.575941	-0.0454	0.780642
cg04391135	0.367013	-0.07661	0.632072
cg01519195	0.332672	0.045921	0.603688
cg05641278	0.403509	0.046289	0.66083
cg23686029	0.014742	0.095669	0.149308
cg24050519	0.63415	0.011469	0.81629
cg09230667	0.032815	0.056325	0.213547
cg20974822	0.028767	0.133869	0.20151
cg06791328	0.307364	0.052138	0.582129
cg25624359	0.038112	0.097993	0.227336
cg00994251	0.256513	-0.04647	0.5359
cg01973174	0.548855	0.02195	0.763774
cg24544656	0.138074	0.104587	0.404139
cg21001273	0.099818	0.117763	0.349772
cg20481720	0.088523	0.0558	0.3311
cg12468315	0.229259	0.052543	0.508198
cg01412518	0.596807	0.023488	0.793502
cg17928651	0.518617	0.032238	0.743397
cg02073224	0.006596	0.095423	0.104036
cg22400959	0.713407	-0.01377	0.863377
cg27450668	0.110049	0.103865	0.36574
cg22791030	0.437551	0.068018	0.685756
cg12302527	0.796353	0.009349	0.906725
cg13944871	0.653273	0.021343	0.827866
cg20263392	0.06778	0.05882	0.294744
cg16295880	0.544195	0.021777	0.760793
cg21811896	0.626808	-0.02993	0.811668
cg02959364	0.001662	0.165097	0.056873
cg02659581	0.000598	0.164883	0.037463
cg18288161	0.57273	0.022806	0.778607
cg27637706	0.37714	0.055277	0.640349
cg02955098	0.236198	-0.05236	0.515441
cg26607673	0.355594	-0.04723	0.622788
cg05334053	0.763956	0.009191	0.890294
cg14421582	0.042055	-0.08794	0.237181
cg22335847	3.95e-05	0.201732	0.012846
cg11224946	0.828303	-0.01099	0.922777
cg17298788	0.399505	0.042797	0.657875
cg20000908	0.994224	0.00021	0.997664
cg12615205	0.885364	-0.00737	0.949945
cg14263070	0.109337	-0.05416	0.364629
cg02655351	0.172758	0.020473	0.446229
cg03117540	0.992203	-0.000476	0.996919
cg26406401	0.528554	-0.03255	0.749934
cg04572969	0.139452	0.059975	0.405812
cg12715285	0.850964	0.012689	0.933796
cg23108037	0.058676	0.111327	0.276172
cg20277126	0.017259	0.112477	0.160309
cg17183752	0.237309	0.057899	0.51654
cg04611670	0.982334	-0.00131	0.992935
cg20707157	0.362094	-0.03437	0.62797
cg25361694	0.636568	0.032749	0.817855
cg17153775	0.88783	0.005634	0.951062
cg03957235	0.554446	0.033945	0.767485
cg18394881	0.08804	0.077064	0.330297
cg06775523	0.640824	0.03942	0.820319
cg09187007	0.334978	0.06917	0.605465
cg24953596	0.011215	0.047782	0.132001
cg07045221	0.530867	0.010135	0.751696
cg16515815	0.98427	0.000659	0.993877
cg20769487	0.093089	0.09527	0.339069
cg20628733	0.013732	0.105659	0.144152
cg19498239	0.174996	0.071973	0.448814
cg09140232	0.49031	0.035933	0.723971
cg11708899	0.078934	-0.09233	0.315112
cg06762750	0.038135	-0.14192	0.227402
cg02342257	0.13573	0.012825	0.401115
cg24307703	0.07802	-0.04944	0.31352
cg20433829	0.642053	0.012642	0.82104
cg23659029	0.122604	0.034455	0.383063
cg26354191	0.533208	-0.02044	0.75342
cg17512922	0.341855	0.021161	0.611312
cg19305545	0.600952	0.008719	0.795861
cg04279832	0.839654	-0.00183	0.928378
cg02631153	0.752249	0.003393	0.884337
cg12857678	0.940135	-0.00317	0.974898
cg17103467	0.563188	0.005057	0.772771
cg02276822	0.264478	0.045166	0.543571
cg23802150	0.398401	0.034664	0.657018
cg13460118	0.073953	-0.01339	0.30598
cg15925527	0.900354	-0.000878	0.957157
cg26372893	0.001829	0.065787	0.059467
cg11742922	0.901216	0.003733	0.957424
cg14200305	0.003284	0.102463	0.077785
cg20003295	0.48131	-0.01397	0.717704
cg24643429	0.508693	0.018907	0.736446
cg19270286	0.047193	-0.01177	0.250467
cg09232289	0.181578	0.002932	0.456722
cg16395997	0.289759	0.005512	0.566553
cg18794426	0.891843	-0.00374	0.953042
cg11734988	0.935707	-0.000834	0.97286
cg21821103	0.720798	0.004065	0.867452
cg00826902	0.882967	-0.00312	0.948923
cg11832534	0.743749	-0.00232	0.879752
cg05399785	0.975312	0.000576	0.989894
cg17919477	0.168982	0.056542	0.441721
cg05936300	0.026488	0.07085	0.194263
cg20768358	0.324923	0.02791	0.597548
cg04137576	0.527726	-0.04246	0.749308
cg03568718	0.399463	0.037216	0.657855
cg21906716	0.774917	0.011808	0.896003
cg11226808	0.358552	0.036806	0.625418
cg15819225	0.160149	0.090142	0.431011
cg22383924	0.959963	0.002995	0.983366
cg27055894	0.520726	0.019575	0.744853
cg25593794	0.028252	0.067077	0.199778
cg20306863	0.720458	0.02783	0.86719
cg16024523	0.016526	0.124603	0.157079
cg09852697	0.303961	0.075468	0.579447
cg17907911	0.170067	0.055494	0.443061
cg19519630	0.109188	0.0498	0.364444
cg17967071	0.035099	0.104502	0.219405
cg07045089	0.652694	0.019086	0.827719
cg00505606	0.848328	-0.00937	0.932449
cg06996273	0.916474	-0.00576	0.964047
cg03103850	0.295169	-0.05759	0.571526
cg19819912	0.615475	0.034268	0.804738
cg06646112	0.010751	0.18867	0.129095
cg04523603	0.466358	0.038944	0.706641
cg26810690	0.191187	0.05284	0.46722
cg26034538	0.431271	0.06081	0.681617
cg05782471	0.305536	0.080062	0.58075
cg25406408	0.177072	0.087479	0.451301
cg26105278	0.712144	-0.01326	0.862496
cg14159342	0.510918	0.047559	0.737994
cg14660788	0.751229	-0.01722	0.883745
cg12268562	0.64589	-0.03092	0.823599
cg17441982	0.847843	-0.00754	0.932148
cg11970695	0.348846	0.017169	0.617219
cg14084907	0.922762	0.006911	0.9668
cg08764037	0.755883	0.022484	0.886025
cg03760518	0.81882	-0.00909	0.918307
cg06376715	0.583194	0.050315	0.785162
cg22039909	0.47549	0.031111	0.713524
cg25352980	0.658165	0.019062	0.830793
cg27564766	0.774369	-0.00932	0.895659
cg14979620	0.757258	0.016979	0.886794
cg03664527	0.006264	0.19311	0.101989
cg25196575	0.013069	0.082036	0.141152
cg02924487	0.02235	0.081633	0.179748
cg17804348	0.050289	0.089003	0.257506
cg07178825	0.058432	0.01706	0.275569
cg24845675	0.046094	0.105823	0.247644
cg01903504	0.004739	0.15388	0.09016
cg17217195	0.964293	0.002076	0.98526
cg07997596	0.040561	0.13233	0.233663
cg03937687	0.424154	0.015132	0.676551
cg00105640	0.149608	0.107331	0.418711
cg07586042	0.000108	-0.16724	0.019044
cg17855390	0.506112	-0.011	0.734966
cg07572028	0.746105	-0.01012	0.881039
cg17499822	0.045473	0.066468	0.246145
cg17603271	0.677152	0.005127	0.842292
cg06614697	0.243329	-0.02625	0.522962
cg25351920	0.177046	0.020951	0.451275
cg14519946	0.391231	0.017804	0.651276
cg13057898	0.472327	-0.01283	0.711134
cg18436788	0.924493	0.003653	0.967579
cg17848003	0.18812	-0.03941	0.46395
cg22529645	0.046595	-0.04689	0.248949
cg13558682	0.809757	-0.00166	0.913661
cg25215194	0.296268	-0.03477	0.572585
cg24602245	0.648482	-0.01873	0.825061
cg11522905	0.26764	-0.03172	0.546635
cg03318469	0.409815	0.038561	0.665743
cg12551983	0.084114	0.119979	0.323807
cg21411962	0.512032	-0.00907	0.7387
cg25729560	0.00767	-0.09121	0.111134
cg06543160	0.248518	-0.04085	0.527975
cg04018879	0.235736	-0.03356	0.514936
cg20313677	0.034524	-0.11181	0.217992
cg10009875	0.945597	-0.00285	0.977158
cg00534163	0.039336	0.090759	0.230372
cg15937266	0.122395	0.016976	0.382799
cg17002428	0.466413	-0.01369	0.706661
cg00997310	0.502034	0.021289	0.732056
cg00827239	0.561226	-0.00197	0.771642
cg03660578	0.174532	0.011652	0.448242
cg00461770	0.002915	0.026551	0.073498
cg17879856	0.119572	-0.04696	0.379147
cg16349667	0.090199	-0.06803	0.334115
cg09262197	0.705179	0.010999	0.858269
cg19375403	0.349726	-0.06252	0.617937
cg13335886	0.64128	-0.01431	0.820636
cg27446570	0.442699	-0.01694	0.689737
cg09757127	0.132409	-0.03126	0.396305
cg09275693	0.005318	-0.15508	0.094583
cg26020826	0.033136	-0.05015	0.214251
cg23698560	0.206761	-0.03005	0.483969
cg00935967	0.706915	-0.02829	0.859134
cg13946191	0.695573	-0.00417	0.853031
cg13560072	0.279041	-0.01561	0.556804
cg14264496	0.00126	-0.18441	0.050319
cg09228402	0.086078	-0.13757	0.32725
cg24143374	0.046828	-0.18437	0.24958
cg12279968	0.035821	-0.09204	0.221622
cg22344254	0.021354	-0.10859	0.176114
cg09362969	0.013263	-0.10617	0.141908
cg08465307	0.045845	-0.123	0.247032
cg20615379	0.146692	-0.00629	0.415207
cg23632752	0.005537	-0.08412	0.096241
cg22730442	0.918144	-0.00124	0.964761
cg24640609	0.830722	0.00858	0.923848
cg16271823	0.583948	-0.02662	0.78556
cg10950868	0.66416	0.006364	0.834262
cg16558307	0.120815	0.064655	0.380763
cg12081443	0.013466	-0.02123	0.14284
cg26910994	0.839329	-0.00811	0.928257
cg07115817	0.230818	-0.05898	0.509737
cg17876128	0.854282	0.008118	0.935252
cg08847614	0.269451	0.043211	0.548415
cg03426423	0.853007	0.006251	0.934712
cg18288558	0.213951	-0.04686	0.492089
cg25469923	0.286452	-0.04506	0.563636
cg13443938	0.971685	-0.00109	0.988554
cg16686279	0.367643	0.028381	0.632639
cg20703997	0.104069	-0.08401	0.35659
cg24699985	0.119121	-0.07438	0.378422
cg13421041	0.656199	-0.00926	0.829642
cg12699274	0.00035	-0.24854	0.030288
cg23960736	0.013393	-0.16129	0.142537
cg09182971	0.087904	-0.02347	0.330086
cg02897008	0.680342	0.001828	0.844145
cg00542775	0.845089	0.000781	0.93094
cg17899889	0.137463	-0.03999	0.403423
cg00600854	0.169887	-0.04331	0.442822
cg21813377	0.518218	-0.02989	0.743118
cg23098803	0.926337	-0.00617	0.968352
cg15022359	0.503269	-0.0373	0.732949
cg13224197	0.964408	-0.00218	0.985296
cg04902529	0.026621	-0.08825	0.194692
cg06529149	0.003479	-0.16562	0.07972
cg04094178	0.538587	-0.04265	0.757118
cg00546971	0.340058	-0.02496	0.609683
cg23953592	0.312367	-0.01479	0.586642
cg18213443	0.007327	-0.14217	0.108962
cg10622019	0.040834	-0.13046	0.234272
cg07425646	0.532706	-0.04285	0.753064
cg03972745	0.784186	0.013966	0.900557
cg22672716	0.322959	-0.00542	0.595808
cg22040874	0.113234	-0.01179	0.369971
cg17808634	0.000257	0.271868	0.026601
cg10310168	0.195933	-0.09657	0.472365
cg06965195	0.013444	-0.13359	0.142812
cg16264537	0.872064	-0.00785	0.943503
cg04571522	0.228793	-0.01283	0.50778
cg10378459	0.002017	0.037305	0.062119
cg15708696	0.007008	-0.01183	0.106781
cg25195604	0.11804	-0.0095	0.37689
cg09269935	0.925295	0.000598	0.967935
cg21271015	0.026211	-0.03923	0.193371
cg01720475	0.976135	7.99e-05	0.990336
cg23959798	0.042073	-0.094	0.23724
cg16815850	0.567005	0.014473	0.775313
cg16264595	0.038381	-0.06773	0.227995
cg11735242	0.727488	0.002429	0.870916
cg01785490	0.613557	-0.01886	0.803514
cg16906964	0.93047	0.00368	0.970299
cg00930781	0.003386	-0.1221	0.078672
cg15645728	0.007534	0.138278	0.110296
cg19745607	0.081225	0.075237	0.319123
cg16512885	0.011906	-0.11829	0.135396
cg24037938	0.06288	-0.06297	0.284654
cg07807395	0.208318	-0.04422	0.485716
cg26840333	0.101555	-0.06475	0.352761
cg04306992	0.199626	-0.04892	0.476515
cg26599630	0.545952	-0.02725	0.761707
cg12058478	0.314635	0.015009	0.588469
cg22367872	0.096325	0.026254	0.34465
cg15549700	0.748723	-0.00232	0.882375
cg13503382	0.837994	0.002866	0.927556
cg02482718	0.497163	-0.01635	0.728696
cg16386806	0.114758	0.049156	0.37214
cg13056990	0.426622	-0.00579	0.678163
cg26435172	0.004446	-0.09013	0.087919
cg24694502	0.349127	-0.00735	0.617483
cg26231761	0.668361	-0.01032	0.836877
cg26525076	0.414544	0.02127	0.669497
cg00979527	0.006988	-0.04017	0.106662
cg26662102	0.027771	0.059263	0.198259
cg24525286	0.63436	-0.00668	0.816416
cg25198584	0.495361	0.009671	0.727365
cg03124858	0.366926	0.032734	0.632042
cg21267167	0.005601	0.117123	0.096802
cg13480658	0.011512	-0.02553	0.133302
cg24350011	0.003695	-0.02037	0.081736
cg04292104	0.026725	-0.1062	0.195033
cg23015920	0.009419	-0.07328	0.121752
cg22025570	0.128178	-0.01099	0.39065
cg06966242	0.42559	-0.01998	0.677497
cg10400362	0.041816	0.041173	0.236577
cg16360868	0.024907	0.058105	0.188597
cg02771577	0.15364	-0.01496	0.423493
cg00859330	0.000301	-0.10752	0.028314
cg19760464	0.433182	0.006373	0.683059
cg06929152	0.185468	0.009853	0.461173
cg10222674	0.448903	0.011021	0.694039
cg24639469	0.966298	0.000795	0.98614
cg26353694	0.955477	0.000464	0.981608
cg22687211	0.729639	-0.00457	0.871967
cg25552937	0.451042	-0.01052	0.695674
cg05139761	0.116011	-0.01465	0.373917
cg13931996	0.480096	0.007301	0.716964
cg19628481	0.819396	-0.00109	0.918589
cg15088574	0.029148	-0.11669	0.202871
cg19821682	0.041064	-0.06177	0.23485
cg11408632	0.19855	-0.04185	0.47547
cg11395388	0.683516	-0.00685	0.845842
cg00972140	0.491126	0.001426	0.724577
cg09257020	0.067114	-0.02021	0.293517
cg04621944	0.568566	-0.01231	0.776317
cg27046117	0.146155	-0.04578	0.414441
cg02630175	0.007038	-0.02418	0.106935
cg17443753	0.123607	-0.03078	0.384505
cg12468708	0.645891	-0.0159	0.823599
cg12278474	0.777301	0.017311	0.897138
cg11518454	0.043429	-0.10985	0.240694
cg26538691	0.163264	-0.03929	0.434799
cg09234698	0.040891	-0.02107	0.234429
cg19158553	0.326585	0.025045	0.598822
cg20936183	0.005848	0.191705	0.098663
cg18224977	0.143424	-0.0259	0.41093
cg27223158	0.006945	-0.09347	0.106307
ch.1.5400413R	0.002819	-0.0179	0.072383
cg13498778	0.343045	0.003225	0.612251
cg11966378	0.232773	0.03035	0.511736
cg23394729	0.533633	-0.01885	0.753749
cg26612418	0.03236	0.067719	0.212326
cg00397103	0.006955	0.138588	0.106346
cg25065518	0.017759	0.100527	0.162281
cg12527097	0.092702	0.061337	0.338435
cg12040210	0.003533	0.152312	0.080118
cg20695003	0.051231	-0.04909	0.259913
cg24591573	0.069327	-0.03148	0.297784
cg11968318	0.010393	-0.04462	0.127284
cg17518949	0.445793	-0.01702	0.691812
cg19403269	0.016197	-0.05544	0.155822
cg26841102	0.744727	-0.00259	0.880375
cg06642219	0.896722	0.004815	0.955537
cg10620434	0.358464	-0.02382	0.625299
cg24116385	0.054677	-0.04083	0.26721
cg25198113	0.153475	-0.06453	0.423266
cg04902968	0.403206	-0.04554	0.660639
cg24005842	0.033923	-0.14924	0.216355
cg11596090	0.111429	0.1145	0.367747
cg24834921	0.224933	0.082127	0.503662
cg22374924	0.00769	-0.10721	0.111297
cg03421104	0.029825	-0.0975	0.204814
cg11078875	0.753047	0.020709	0.884669
cg16512667	0.269419	-0.01186	0.548407
cg04096305	0.868838	0.002275	0.942067
cg09248722	0.03187	-0.09375	0.211013
cg23650244	0.506773	-0.01633	0.735387
cg25272757	0.025288	0.016551	0.189943
cg15699050	0.679656	-0.00781	0.843787
cg25980388	0.397388	0.006015	0.656313
cg08133525	0.862699	0.000565	0.939381
cg08545746	0.543764	0.003676	0.760523
cg06954199	0.37065	0.011386	0.635216
cg16617795	0.521672	-0.02013	0.745214
cg09317508	0.017827	-0.06881	0.16257
cg19500334	0.059594	-0.06216	0.277853
cg12905735	0.003087	0.164319	0.075431
cg12041830	0.095936	-0.08846	0.343925
cg07928086	0.087398	-0.12325	0.329213
cg07599881	0.157409	-0.07743	0.427803
cg12438598	0.00027	0.179647	0.027121
cg24864189	0.070888	0.067404	0.300512
cg24883265	0.105176	0.072435	0.358371
cg23589237	0.10286	0.068135	0.354786
cg00011717	0.290484	0.009052	0.567167
cg06156296	0.96247	-0.000174	0.984466
cg22530668	0.224735	0.041214	0.503583
cg16176837	0.124861	0.067181	0.386098
cg22506757	0.36295	-0.01213	0.628759
cg14969806	0.069821	-0.0065	0.298654
cg00258499	0.906418	0.000802	0.959828
cg14559147	0.023835	-0.09858	0.184926
cg02275243	0.078176	-0.07789	0.313741
cg26661089	0.230667	-0.00222	0.50966
cg19762508	0.825972	-0.000952	0.921651
cg12415902	0.599369	-0.00155	0.795005
cg09231416	0.714865	0.005513	0.864121
cg17026763	0.434524	-0.00647	0.683842
cg14260998	0.130901	-0.02411	0.394463
cg15466571	0.903153	0.002029	0.958321
cg05962033	0.048637	0.126708	0.253835
cg17750254	0.062502	0.102252	0.283783
cg09136597	0.072063	0.102634	0.30253
cg09247779	0.46768	0.020626	0.707623
cg16430402	0.829892	-0.000508	0.923451
cg20277740	0.760816	0.005988	0.888585
cg01074955	0.541215	0.004757	0.758923
cg00385956	0.673092	0.001839	0.839768
cg01309569	0.803981	-0.0091	0.910714
cg09802610	0.154598	-0.0176	0.424512
cg21451253	0.164022	-0.00914	0.435653
cg22399023	0.089672	-0.06887	0.333086
cg16164843	0.051428	-0.07637	0.260326
cg05463119	0.843746	0.000408	0.930391
cg22129135	0.57375	0.011058	0.779217
cg06173758	0.91431	-0.00129	0.963111
cg06616755	0.120378	0.045736	0.380214
cg16277741	0.876179	0.008272	0.945643
cg15893285	0.140417	-0.00199	0.407103
cg08882503	0.013302	-0.02081	0.14205
cg04557181	0.730485	0.00268	0.872428
cg11725182	0.030421	-0.03278	0.206489
cg24693635	0.005984	-0.04916	0.099785
cg06981887	0.078723	0.061103	0.314795
cg15324288	0.05249	0.071546	0.262599
cg04315255	0.815769	0.00146	0.916674
cg19804525	0.058274	-0.01345	0.275239
cg23968579	0.22971	-0.0656	0.508746
cg14071324	0.044318	-0.13073	0.243063
cg07829001	0.662476	-0.00169	0.833412
cg22356839	0.346574	-0.04712	0.615147
cg26003933	0.047508	-0.14059	0.251265
cg09275986	0.123167	-0.03067	0.383842
cg15550953	0.393681	-0.01303	0.653378
cg25035489	0.253772	-0.02648	0.533358
cg15503971	0.567458	-0.00378	0.775643
cg21470600	0.339751	0.025076	0.609431
cg10100287	0.422366	-0.01179	0.67507
cg00702417	0.096066	-0.1143	0.344214
cg26216855	0.570841	-0.00905	0.777667
cg02841875	0.188534	-0.03047	0.464328
cg08609517	0.075733	0.034726	0.309324
cg05307871	0.773958	0.002641	0.895514
cg25392777	0.20798	0.01296	0.485329
cg09078100	0.287498	0.0123	0.564462
cg20414505	0.000216	0.255154	0.02482
cg04088152	0.06093	0.078986	0.280639
cg17718960	0.403141	0.031055	0.660586
cg21939836	0.599576	0.015866	0.795111
cg13069237	0.567141	0.016013	0.775398
cg22692659	0.083555	0.071785	0.322907
cg03895593	0.118835	0.050166	0.378063
cg09556918	0.108924	-0.04686	0.364164
cg26564960	0.038085	-0.07061	0.227279
cg07220157	0.000205	0.298993	0.02427
cg01907457	0.81697	0.006077	0.917281
cg05372828	0.828074	-0.01457	0.922703
cg02630629	0.478427	-0.02047	0.715657
cg22235088	0.728475	0.018147	0.871435
cg16603374	0.061811	0.069266	0.282467
cg24585000	0.121686	-0.04066	0.381906
cg01014986	0.944005	0.002933	0.976457
cg20060474	0.844678	0.00785	0.93079
cg00223046	0.169181	-0.03881	0.441912
cg19902591	0.024739	-0.06077	0.188083
cg23624452	0.269091	-0.01976	0.54811
cg00850612	0.166446	-0.01937	0.438497
cg16361915	0.178368	0.066221	0.452835
cg20814688	0.376737	0.005177	0.640027
cg00773460	0.535306	0.030652	0.754888
cg24446610	0.156184	0.055004	0.426179
cg11194299	0.118183	0.050956	0.377178
cg06118571	0.240226	-0.02432	0.519722
cg25880365	0.119759	-0.00663	0.379382
cg17179571	0.95596	-0.000552	0.981733
cg24068761	0.713568	0.003271	0.86346
cg24545495	0.231005	-0.02317	0.509914
cg24152353	0.001694	-0.02201	0.057379
cg13243674	0.15333	0.008137	0.423181
cg05813032	0.691409	0.002589	0.850567
cg22810710	0.082683	-0.01571	0.321535
cg00055881	0.028783	0.025312	0.201591
cg03549532	0.075075	0.024402	0.308133
cg16053064	0.096042	-0.03614	0.344156
cg12705326	0.862357	0.003433	0.939206
cg22451356	0.929069	0.001763	0.969563
cg21776674	8.4e-05	0.158826	0.017449
cg09667775	0.014485	-0.02034	0.147996
cg00252804	0.177723	-0.03081	0.451982
cg05781512	0.109606	-0.02241	0.364997
cg20773915	0.012706	-0.16322	0.139306
cg03548963	0.725833	0.009934	0.870013
cg26574904	0.173885	-0.0261	0.447594
cg01295264	0.567147	-0.01046	0.775398
cg20817257	0.977134	0.0006	0.990673
cg05591769	0.718654	0.007826	0.866182
cg20993163	0.25667	0.021389	0.535967
cg17133774	0.753258	-0.00991	0.884787
cg21919596	0.767246	-0.01929	0.89188
cg27312709	0.009953	0.023554	0.124762
cg19308227	0.699217	-0.00633	0.854958
cg04898695	0.430877	-0.02805	0.681285
cg12276513	0.338644	-0.02464	0.608542
cg17831269	0.350917	-0.05788	0.618946
cg13223276	0.042716	0.017007	0.239006
cg22224462	0.666052	0.006486	0.835561
cg09271882	0.858737	-0.00319	0.937479
cg03115470	0.778595	-0.00505	0.897743
cg15672498	0.008289	-0.08338	0.115267
cg01565985	0.580205	0.032879	0.783372
cg13940908	0.0216	-0.05926	0.176877
cg27552584	0.101155	-0.08534	0.352207
cg24886710	0.000122	0.206957	0.020031
cg17479763	0.028985	-0.08731	0.202322
cg04714195	0.641023	-0.01836	0.820477
cg23730387	0.986798	0.000195	0.994666
ch.1.228777R	0.77154	0.003798	0.894102
cg06744003	0.689062	-0.00203	0.849271
cg26611832	0.000798	-0.09997	0.041654
cg27056555	0.869748	0.001209	0.942462
cg23164855	0.283558	-0.06228	0.560935
cg00883218	0.259774	-0.06827	0.539282
cg05347736	0.403609	-0.01286	0.660926
cg02041944	0.095936	-0.00413	0.343925
cg10778407	0.417473	-0.00343	0.671494
cg05790960	0.871204	0.006707	0.943129
cg05473804	0.302455	-0.08567	0.578123
cg15892785	0.126121	-0.11751	0.387922
cg07480647	0.153424	-0.10927	0.423257
cg19802649	0.020027	-0.05037	0.171391
cg12770414	0.020166	-0.03641	0.171836
cg17742359	0.55662	-0.01225	0.768962
cg08207378	0.327058	-0.03192	0.599244
cg08912058	0.24875	-0.00826	0.52819
cg00929493	0.326636	-0.01177	0.598851
[truncated: 133,429 more rows]

## Sheet: Sheet4
Supplementary Table-S4: 57 distal probes identified with the get.diff.meth function in the tumor group.
probe	pvalue	.4_Minus_4S	adjust.p
cg15543534	8.57e-06	0.322555	0.00691727
cg14089067	1.56e-05	0.30239	0.00908905
cg01804281	9.38e-06	0.388137	0.00721036
cg06363798	5.29e-06	0.303538	0.00592247
cg06638723	1.75e-08	0.334048	0.00101185
cg17928286	1.22e-07	-0.370664	0.00149606
cg27556492	4.09e-06	0.334602	0.00537324
cg26253868	1.22e-06	0.342024	0.00337627
cg18011760	1.93e-07	0.386902	0.00159842
cg14768459	9.65e-06	0.390666	0.00726091
cg05825596	7.23e-06	0.308984	0.00631425
cg24923516	6.83e-06	-0.342288	0.0061725
cg07328796	4.29e-06	0.321194	0.00537324
cg04302628	1.18e-05	0.311583	0.007761
cg07856155	1.71e-05	-0.404516	0.00940446
cg02402706	5.08e-06	-0.356168	0.00584059
cg08301211	2.41e-06	0.333673	0.00447353
cg19281677	2.72e-06	0.334226	0.00465072
cg15246805	1.52e-05	-0.324701	0.00896576
cg18235662	2.51e-06	0.348004	0.00458789
cg18132363	1.72e-05	-0.327781	0.00940446
cg25510838	7e-06	0.344733	0.0061725
cg10576132	3.74e-07	0.304434	0.00197958
cg10504632	5.18e-07	-0.315346	0.00226382
cg04062190	8.31e-06	0.335518	0.00691727
cg07325692	5.56e-07	0.309195	0.00235303
cg07227301	1.3e-05	0.337731	0.00818774
cg01980793	6.65e-06	-0.337601	0.0061725
cg03442322	2.98e-07	0.380189	0.00168304
cg10318647	1.12e-05	0.301818	0.00768196
cg05221664	4.15e-06	-0.356034	0.00537324
cg04265961	4.22e-06	-0.377765	0.00537324
cg09557556	5.65e-06	-0.312016	0.00603902
cg06884875	1.29e-05	0.304606	0.00818774
cg24158259	1.31e-05	-0.361626	0.00819469
cg02146941	1.48e-06	0.368269	0.00355633
cg10854423	5.72e-06	0.318195	0.00603902
cg26617156	6.4e-07	0.328458	0.00255067
cg19672751	4.82e-07	0.374079	0.00221395
cg27109238	4.28e-06	0.394439	0.00537324
cg09059250	4.5e-08	0.391352	0.00101185
cg01863042	3.15e-06	-0.392726	0.00507433
cg26360402	2.4e-06	-0.302292	0.00447353
cg07017597	7.31e-08	0.33795	0.00110367
cg10328171	1.69e-05	-0.304501	0.00940446
cg06759971	1.78e-05	-0.325854	0.00940446
cg02956639	1.45e-06	0.335021	0.00355633
cg19144071	6.68e-06	0.33573	0.0061725
cg00879592	8.56e-07	0.377626	0.00305046
cg22163280	7.44e-06	0.320416	0.00639197
cg18733548	1.05e-07	-0.404671	0.00142642
cg07105478	1.28e-06	-0.327972	0.00346272
cg22353755	3.92e-06	0.331274	0.00537324
cg09309950	8.08e-06	0.323704	0.0067932
cg19862235	1.02e-05	0.345212	0.00734761
cg06564500	2.33e-07	0.349518	0.00159842
cg01057705	1.05e-06	0.329111	0.00312839

## Sheet: Sheet5
Supplementary Table-S5: 956 pairs of statistically significant probe-gene pairs with negative correlations were screened by get.pair function.
Probe	GeneID	Symbol	Distance	Sides	Raw.p	FDR
cg01804281	ENSG00000081026	MAGI3	-1649416	L19	3.96e-05	0.008708
cg27556492	ENSG00000117707	PROX1	-4008479	L11	5.1e-05	0.008708
cg25510838	ENSG00000136213	CHST12	882840	R5	6.55e-05	0.008708
cg07325692	ENSG00000004864	SLC25A13	3082124	R18	7.4e-05	0.008708
cg24923516	ENSG00000115107	STEAP3	-7931927	L18	8.37e-05	0.008708
cg14089067	ENSG00000162604	TM2D1	6703931	R17	9.45e-05	0.008708
cg01804281	ENSG00000134253	TRIM45	1775718	R11	0.00012	0.008708
cg07328796	ENSG00000123983	ACSL3	-3579953	L11	0.00012	0.008708
cg19862235	ENSG00000101384	JAG1	2754359	R5	0.00012	0.008708
cg01980793	ENSG00000204882	GPR20	758197	R3	0.000152	0.008708
cg10504632	ENSG00000058404	CAMK2B	3665137	R19	0.000171	0.008708
cg18132363	ENSG00000026652	AGPAT4	-4565478	L5	0.000171	0.008708
cg18235662	ENSG00000026652	AGPAT4	-3280393	L4	0.000171	0.008708
cg01057705	ENSG00000070413	DGCR2	-782698	L11	0.000216	0.008708
cg04062190	ENSG00000127947	PTPN12	-9144049	L14	0.000216	0.008708
cg06564500	ENSG00000070413	DGCR2	-782695	L11	0.000216	0.008708
cg08301211	ENSG00000124788	ATXN1	2104310	R5	0.000242	0.008708
cg10504632	ENSG00000078967	UBE2D4	3374425	R10	0.000242	0.008708
cg10576132	ENSG00000078967	UBE2D4	6066990	R19	0.000242	0.008708
cg07017597	ENSG00000134138	MEIS2	4197754	R14	0.000271	0.008708
cg26360402	ENSG00000088808	PPP1R13B	-1660066	L18	0.000271	0.008708
cg07017597	ENSG00000166664	CHRFAM7A	-2297597	L7	0.000303	0.008708
cg07227301	ENSG00000146909	NOM1	4122775	R9	0.000303	0.008708
cg07227301	ENSG00000105993	DNAJB6	4508433	R11	0.000303	0.008708
cg07328796	ENSG00000144589	STK11IP	-6908137	L18	0.000303	0.008708
cg02956639	ENSG00000103264	FBXO31	-684546	L8	0.000339	0.008708
cg03442322	ENSG00000099250	NRP1	0	L1	0.000339	0.008708
cg05825596	ENSG00000170340	B3GNT2	-304538	L2	0.000339	0.008708
cg06759971	ENSG00000103264	FBXO31	2244167	R9	0.000339	0.008708
cg07325692	ENSG00000001629	ANKIB1	-636707	L6	0.000339	0.008708
cg10328171	ENSG00000103264	FBXO31	2244259	R9	0.000339	0.008708
cg19672751	ENSG00000180481	GLIPR1L2	-2327294	L11	0.000379	0.008708
cg25510838	ENSG00000011275	RNF216	4099295	R23	0.000379	0.008708
cg22353755	ENSG00000131941	RHPN2	5072436	R14	0.000423	0.008708
cg14089067	ENSG00000162402	USP24	89245	R3	0.000472	0.008708
cg14768459	ENSG00000084676	NCOA1	5042349	R16	0.000472	0.008708
cg15543534	ENSG00000162402	USP24	496125	R8	0.000472	0.008708
cg18011760	ENSG00000084676	NCOA1	5393853	R16	0.000472	0.008708
cg22353755	ENSG00000021488	SLC7A9	4924352	R13	0.000472	0.008708
cg26253868	ENSG00000084676	NCOA1	5642498	R17	0.000472	0.008708
cg01057705	ENSG00000070371	CLTCL1	-613426	L8	0.000526	0.008708
cg01980793	ENSG00000184156	KCNQ3	-8115200	L14	0.000526	0.008708
cg02402706	ENSG00000113763	UNC5A	112071	R1	0.000526	0.008708
cg04062190	ENSG00000186472	PCLO	-3621191	L5	0.000526	0.008708
cg04062190	ENSG00000085563	ABCB1	719735	R4	0.000526	0.008708
cg06564500	ENSG00000070371	CLTCL1	-613423	L8	0.000526	0.008708
cg09309950	ENSG00000132670	PTPRA	-620822	L11	0.000526	0.008708
cg10576132	ENSG00000164610	RP9	-4750031	L13	0.000526	0.008708
cg14089067	ENSG00000177606	JUN	3803678	R11	0.000526	0.008708
cg15543534	ENSG00000177606	JUN	4210558	R16	0.000526	0.008708
cg18132363	ENSG00000164488	DACT2	2432936	R10	0.000526	0.008708
cg18235662	ENSG00000164488	DACT2	3718021	R11	0.000526	0.008708
cg24923516	ENSG00000088179	PTPN4	-7213761	L13	0.000526	0.008708
cg01804281	ENSG00000175984	DENND2C	-664918	L8	0.000586	0.008708
cg05825596	ENSG00000143952	VPS54	1362873	R5	0.000586	0.008708
cg09309950	ENSG00000089199	CHGB	2251529	R19	0.000586	0.008708
cg10504632	ENSG00000122557	HERPUD2	-4856428	L15	0.000586	0.008708
cg10576132	ENSG00000122557	HERPUD2	-2163863	L6	0.000586	0.008708
cg19862235	ENSG00000089199	CHGB	-1957963	L6	0.000586	0.008708
cg24923516	ENSG00000144233	AMMECR1L	664046	R10	0.000586	0.008708
cg01057705	ENSG00000099949	LZTR1	1441083	R15	0.000652	0.008708
cg04302628	ENSG00000144488	ESPNL	-2053361	L11	0.000652	0.008708
cg06564500	ENSG00000099949	LZTR1	1441086	R15	0.000652	0.008708
cg07328796	ENSG00000114923	SLC4A3	-6882608	L17	0.000652	0.008708
cg14089067	ENSG00000116641	DOCK7	7477612	R20	0.000652	0.008708
cg02402706	ENSG00000113742	CPEB4	-2736425	L16	0.000724	0.008708
cg02956639	ENSG00000140948	ZCCHC14	-584643	L6	0.000724	0.008708
cg04062190	ENSG00000135205	CCDC146	-9454587	L15	0.000724	0.008708
cg04302628	ENSG00000132330	SCLY	-2087235	L12	0.000724	0.008708
cg06759971	ENSG00000140948	ZCCHC14	2323426	R11	0.000724	0.008708
cg07325692	ENSG00000157259	GATAD1	-579255	L5	0.000724	0.008708
cg07325692	ENSG00000127980	PEX1	-509560	L4	0.000724	0.008708
cg10328171	ENSG00000140948	ZCCHC14	2323518	R11	0.000724	0.008708
cg19144071	ENSG00000171475	WIPF2	639629	R17	0.000724	0.008708
cg05825596	ENSG00000169764	UGP2	1311667	R4	0.000804	0.008708
cg05825596	ENSG00000197329	PELI1	1563379	R6	0.000804	0.008708
cg05825596	ENSG00000138071	ACTR2	2698480	R12	0.000804	0.008708
cg06363798	ENSG00000135870	RC3H1	2295468	R16	0.000804	0.008708
cg07227301	ENSG00000164896	FASTK	-1841686	L13	0.000804	0.008708
cg14089067	ENSG00000240563	L1TD1	7217716	R18	0.000804	0.008708
cg22163280	ENSG00000109089	CDR2L	560182	R16	0.000804	0.008708
cg25510838	ENSG00000197461	PDGFA	-1000447	L10	0.000804	0.008708
cg25510838	ENSG00000218823	PAPOLB	3336981	R14	0.000804	0.008708
cg00879592	ENSG00000176809	LRRC37A3	449786	R4	0.000893	0.008708
cg04062190	ENSG00000001631	KRIT1	5414843	R20	0.000893	0.008708
cg07325692	ENSG00000001631	KRIT1	-791925	L7	0.000893	0.008708
cg10504632	ENSG00000173852	DPY19L1	-5513726	L17	0.000893	0.008708
cg10504632	ENSG00000164532	TBX20	-5297851	L16	0.000893	0.008708
cg10576132	ENSG00000173852	DPY19L1	-2821161	L8	0.000893	0.008708
cg10576132	ENSG00000164532	TBX20	-2605286	L7	0.000893	0.008708
cg14089067	ENSG00000162390	ACOT11	-337919	L6	0.000893	0.008708
cg14768459	ENSG00000170745	KCNS3	-1129549	L4	0.000893	0.008708
cg15543534	ENSG00000162390	ACOT11	0	L1	0.000893	0.008708
cg18011760	ENSG00000170745	KCNS3	-778045	L4	0.000893	0.008708
cg19672751	ENSG00000058272	PPP1R12A	2013578	R3	0.000893	0.008708
cg19672751	ENSG00000139318	DUSP6	11587244	R20	0.000893	0.008708
cg25510838	ENSG00000122512	PMS2	4452487	R26	0.000893	0.008708
cg26253868	ENSG00000170745	KCNS3	-529400	L3	0.000893	0.008708
cg05825596	ENSG00000138069	RAB1A	2541428	R11	0.00099	0.008881
cg07105478	ENSG00000108669	CYTH1	-989105	L9	0.00099	0.008881
cg18733548	ENSG00000108669	CYTH1	-988437	L9	0.00099	0.008881
cg25510838	ENSG00000157954	WIPI2	3669436	R17	0.00099	0.008881
cg02956639	ENSG00000185324	CDK10	1636848	R20	0.001096	0.008881
cg04302628	ENSG00000132329	RAMP1	-2274533	L14	0.001096	0.008881
cg04302628	ENSG00000204104	TRAF3IP1	-1785748	L6	0.001096	0.008881
cg04302628	ENSG00000176720	BOK	1402844	R15	0.001096	0.008881
cg05825596	ENSG00000011523	CEP68	2527093	R10	0.001096	0.008881
cg07227301	ENSG00000105982	RNF32	3813333	R7	0.001096	0.008881
cg07856155	ENSG00000197415	VEPH1	-4026439	L18	0.001096	0.008881
cg08301211	ENSG00000137177	KIF13A	3564381	R10	0.001096	0.008881
cg14089067	ENSG00000116212	LRRC42	-1008943	L12	0.001096	0.008881
cg15543534	ENSG00000116212	LRRC42	-602063	L7	0.001096	0.008881
cg18132363	ENSG00000185127	C6orf120	3841659	R14	0.001096	0.008881
cg18235662	ENSG00000185127	C6orf120	5126744	R15	0.001096	0.008881
cg19144071	ENSG00000161381	PLXDC1	-425277	L6	0.001096	0.008881
cg19281677	ENSG00000137177	KIF13A	-6895164	L18	0.001096	0.008881
cg19672751	ENSG00000067715	SYT1	1104008	R1	0.001096	0.008881
cg22353755	ENSG00000198597	ZNF536	2322134	R5	0.001096	0.008881
cg00879592	ENSG00000173826	KCNH6	-774303	L18	0.001213	0.008991
cg04062190	ENSG00000105784	RUNDC3B	843424	R5	0.001213	0.008991
cg04302628	ENSG00000068024	HDAC4	-771941	L3	0.001213	0.008991
cg06363798	ENSG00000075945	KIFAP3	-1550532	L7	0.001213	0.008991
cg07328796	ENSG00000187957	DNER	2833032	R8	0.001213	0.008991
cg07328796	ENSG00000135916	ITM2C	4340041	R16	0.001213	0.008991
cg10854423	ENSG00000182919	C11orf54	-6777486	L18	0.001213	0.008991
cg14089067	ENSG00000116209	TMEM59	-923607	L10	0.001213	0.008991
cg15543534	ENSG00000116209	TMEM59	-516727	L5	0.001213	0.008991
cg24923516	ENSG00000169967	MAP3K2	101148	R1	0.001213	0.008991
cg27556492	ENSG00000143499	SMYD2	-3712600	L10	0.001213	0.008991
cg07325692	ENSG00000234545	FAM133B	-447697	L3	0.001342	0.009705
cg25510838	ENSG00000177706	FAM20C	-1259669	L11	0.001342	0.009705
cg25510838	ENSG00000008256	CYTH3	4641024	R29	0.001342	0.009705
cg00879592	ENSG00000008283	CYB561	-876902	L20	0.001482	0.009705
cg01804281	ENSG00000196505	GDAP2	2528143	R14	0.001482	0.009705
cg03442322	ENSG00000183621	ZNF438	-2203526	L8	0.001482	0.009705
cg04062190	ENSG00000135164	DMTF1	368237	R1	0.001482	0.009705
cg06363798	ENSG00000117475	BLZF1	-2239103	L15	0.001482	0.009705
cg06759971	ENSG00000140943	MBTPS1	-965912	L14	0.001482	0.009705
cg09309950	ENSG00000088882	CPXM1	-859261	L14	0.001482	0.009705
cg10328171	ENSG00000140943	MBTPS1	-965820	L14	0.001482	0.009705
cg14768459	ENSG00000115129	TP53I3	4627869	R13	0.001482	0.009705
cg18011760	ENSG00000115129	TP53I3	4979373	R13	0.001482	0.009705
cg18132363	ENSG00000197081	IGF2R	-5726032	L13	0.001482	0.009705
cg18235662	ENSG00000197081	IGF2R	-4440947	L12	0.001482	0.009705
cg22353755	ENSG00000213965	NUDT19	4785804	R12	0.001482	0.009705
cg26253868	ENSG00000115129	TP53I3	5228018	R14	0.001482	0.009705
cg01057705	ENSG00000099904	ZDHHC8	224311	R5	0.001636	0.009837
cg01863042	ENSG00000152484	USP12	4330399	R19	0.001636	0.009837
cg02402706	ENSG00000196923	PDLIM7	784988	R18	0.001636	0.009837
cg04062190	ENSG00000153956	CACNA2D1	-4340323	L6	0.001636	0.009837
cg06564500	ENSG00000099904	ZDHHC8	224314	R5	0.001636	0.009837
cg07227301	ENSG00000155093	PTPRN2	4712108	R12	0.001636	0.009837
cg10504632	ENSG00000106605	BLVRA	3206667	R8	0.001636	0.009837
cg10576132	ENSG00000106605	BLVRA	5899232	R17	0.001636	0.009837
cg14089067	ENSG00000162601	MYSM1	3677624	R10	0.001636	0.009837
cg15543534	ENSG00000162601	MYSM1	4084504	R15	0.001636	0.009837
cg19144071	ENSG00000131748	STARD3	57391	R2	0.001636	0.009837
cg25510838	ENSG00000106346	USP42	4584132	R28	0.001636	0.009837
cg27556492	ENSG00000136643	RPS6KC1	-4774958	L12	0.001636	0.009837
cg04302628	ENSG00000168397	ATG4B	1481336	R17	0.001804	0.010268
cg05825596	ENSG00000186889	TMEM17	-17375	L1	0.001804	0.010268
cg07227301	ENSG00000106617	PRKAG2	-1045429	L5	0.001804	0.010268
cg09557556	ENSG00000110693	SOX6	-999435	L11	0.001804	0.010268
cg10504632	ENSG00000006451	RALA	-843886	L1	0.001804	0.010268
cg10576132	ENSG00000006451	RALA	1764035	R9	0.001804	0.010268
cg19672751	ENSG00000180881	CAPS2	-2369054	L12	0.001804	0.010268
cg24923516	ENSG00000222014	RAB6C	2782077	R13	0.001804	0.010268
cg27556492	ENSG00000154305	MIA3	4568351	R12	0.001804	0.010268
cg01863042	ENSG00000032742	IFT88	-2044388	L8	0.001988	0.010388
cg01863042	ENSG00000102699	PARP4	1685170	R8	0.001988	0.010388
cg04062190	ENSG00000005469	CROT	561557	R2	0.001988	0.010388
cg06363798	ENSG00000000457	SCYL3	-1741473	L8	0.001988	0.010388
cg07105478	ENSG00000181045	SLC26A11	426011	R8	0.001988	0.010388
cg09309950	ENSG00000171864	PRND	1062009	R12	0.001988	0.010388
cg14089067	ENSG00000162396	PARS2	-212597	L4	0.001988	0.010388
cg15543534	ENSG00000162396	PARS2	186664	R2	0.001988	0.010388
cg18733548	ENSG00000181045	SLC26A11	426679	R8	0.001988	0.010388
cg19144071	ENSG00000108349	CASC3	560644	R15	0.001988	0.010388
cg19862235	ENSG00000171864	PRND	-3154864	L13	0.001988	0.010388
cg22163280	ENSG00000154263	ABCA10	-5182555	L20	0.001988	0.010388
cg22353755	ENSG00000076650	GPATCH1	5174723	R15	0.001988	0.010388
cg25510838	ENSG00000164880	INTS1	-14891	L2	0.001988	0.010388
cg25510838	ENSG00000174945	AMZ1	1158773	R9	0.001988	0.010388
cg00879592	ENSG00000108878	CACNG1	2640062	R12	0.002189	0.010901
cg01057705	ENSG00000203618	GP1BB	-180371	L4	0.002189	0.010901
cg01980793	ENSG00000250733	C8orf17	-662210	L3	0.002189	0.010901
cg05825596	ENSG00000115355	CCDC88A	-7109347	L17	0.002189	0.010901
cg06564500	ENSG00000203618	GP1BB	-180368	L4	0.002189	0.010901
cg06638723	ENSG00000176855	KRT18P28	-3517477	L16	0.002189	0.010901
cg09309950	ENSG00000215305	VPS16	-793166	L12	0.002189	0.010901
cg10576132	ENSG00000122642	FKBP9	-4852501	L14	0.002189	0.010901
cg10576132	ENSG00000122507	BBS9	-4253364	L12	0.002189	0.010901
cg10854423	ENSG00000180773	SLC36A4	-7344271	L19	0.002408	0.011512
cg14089067	ENSG00000134709	HOOK1	4837671	R13	0.002408	0.011512
cg14768459	ENSG00000198399	ITSN2	4753299	R15	0.002408	0.011512
cg15543534	ENSG00000134709	HOOK1	5244551	R18	0.002408	0.011512
cg18011760	ENSG00000198399	ITSN2	5104803	R15	0.002408	0.011512
cg24923516	ENSG00000115109	EPB41L5	-7018460	L12	0.002408	0.011512
cg24923516	ENSG00000136699	SMPD4	2953823	R16	0.002408	0.011512
cg26253868	ENSG00000198399	ITSN2	5353448	R16	0.002408	0.011512
cg01057705	ENSG00000184470	TXNRD2	0	L1	0.002647	0.011881
cg04265961	ENSG00000176769	TCERG1L	-375005	L2	0.002647	0.011881
cg04302628	ENSG00000006607	FARP2	1200366	R13	0.002647	0.011881
cg04302628	ENSG00000115694	STK25	1336797	R14	0.002647	0.011881
cg05221664	ENSG00000176769	TCERG1L	-374935	L2	0.002647	0.011881
cg05825596	ENSG00000173163	COMMD1	-382022	L3	0.002647	0.011881
cg05825596	ENSG00000119844	AFTPH	1995058	R7	0.002647	0.011881
cg06564500	ENSG00000184470	TXNRD2	0	L1	0.002647	0.011881
cg07017597	ENSG00000166923	GREM1	26523	R1	0.002647	0.011881
cg14089067	ENSG00000157193	LRP8	-1649042	L18	0.002647	0.011881
cg15543534	ENSG00000157193	LRP8	-1242162	L13	0.002647	0.011881
cg19672751	ENSG00000186908	ZDHHC17	-906286	L4	0.002647	0.011881
cg24923516	ENSG00000074054	CLASP1	-5547992	L6	0.002647	0.011881
cg01804281	ENSG00000143061	IGSF3	1239067	R7	0.002907	0.012407
cg01863042	ENSG00000132950	ZMYM5	-2872115	L14	0.002907	0.012407
cg01980793	ENSG00000173334	TRIB1	-15000000	L19	0.002907	0.012407
cg03442322	ENSG00000099246	RAB18	-5693249	L18	0.002907	0.012407
cg04062190	ENSG00000075142	SRI	1420993	R9	0.002907	0.012407
cg06759971	ENSG00000103168	TAF1C	-895754	L12	0.002907	0.012407
cg07325692	ENSG00000075142	SRI	-4811097	L18	0.002907	0.012407
cg07328796	ENSG00000036257	CUL3	-1939200	L3	0.002907	0.012407
cg10328171	ENSG00000103168	TAF1C	-895662	L12	0.002907	0.012407
cg18132363	ENSG00000198719	DLL1	4330720	R15	0.002907	0.012407
cg18235662	ENSG00000198719	DLL1	5615805	R16	0.002907	0.012407
cg01804281	ENSG00000116793	PHTF1	-1575850	L18	0.00319	0.012813
cg01804281	ENSG00000163349	HIPK1	-1357535	L13	0.00319	0.012813
cg03442322	ENSG00000148516	ZEB1	-1705650	L7	0.00319	0.012813
cg03442322	ENSG00000120616	EPC1	-856666	L4	0.00319	0.012813
cg03442322	ENSG00000150093	ITGB1	-229672	L2	0.00319	0.012813
cg04302628	ENSG00000132323	ILKAP	-1982919	L9	0.00319	0.012813
cg04302628	ENSG00000142330	CAPN10	430841	R4	0.00319	0.012813
cg06638723	ENSG00000121481	RNF2	-1375277	L6	0.00319	0.012813
cg06884875	ENSG00000165912	PACSIN3	886023	R10	0.00319	0.012813
cg08301211	ENSG00000137414	FAM8A1	3405553	R8	0.00319	0.012813
cg09557556	ENSG00000151116	UEVLD	790580	R16	0.00319	0.012813
cg19281677	ENSG00000137414	FAM8A1	-7271068	L20	0.00319	0.012813
cg19862235	ENSG00000125851	PCSK2	9342779	R14	0.00319	0.012813
cg25510838	ENSG00000164916	FOXK1	3123005	R13	0.00319	0.012813
cg00879592	ENSG00000198909	MAP3K3	-626978	L17	0.003497	0.01311
cg01057705	ENSG00000099910	KLHL22	890860	R10	0.003497	0.01311
cg02956639	ENSG00000129910	CDH15	1127878	R12	0.003497	0.01311
cg05825596	ENSG00000115421	PAPOLG	-1727184	L10	0.003497	0.01311
cg05825596	ENSG00000143971	ETAA1	4868044	R15	0.003497	0.01311
cg06564500	ENSG00000099910	KLHL22	890863	R10	0.003497	0.01311
cg07105478	ENSG00000108679	LGALS3BP	-791293	L6	0.003497	0.01311
cg07325692	ENSG00000127995	CASD1	1471123	R8	0.003497	0.01311
cg08301211	ENSG00000137364	TPMT	3933509	R11	0.003497	0.01311
cg14089067	ENSG00000157184	CPT2	-1762915	L20	0.003497	0.01311
cg15543534	ENSG00000157184	CPT2	-1356035	L15	0.003497	0.01311
cg18733548	ENSG00000108679	LGALS3BP	-790625	L6	0.003497	0.01311
cg19281677	ENSG00000137364	TPMT	-6727713	L17	0.003497	0.01311
cg24923516	ENSG00000136715	SAP130	743633	R11	0.003497	0.01311
cg25510838	ENSG00000164877	MICALL2	-61242	L3	0.003497	0.01311
cg25510838	ENSG00000182095	TNRC18	3786038	R19	0.003497	0.01311
cg26617156	ENSG00000109956	B3GAT1	-351484	L1	0.003497	0.01311
cg03442322	ENSG00000175395	ZNF25	4714105	R8	0.00383	0.014139
cg14089067	ENSG00000157216	SSBP3	-563632	L7	0.00383	0.014139
cg15543534	ENSG00000157216	SSBP3	-156752	L2	0.00383	0.014139
cg27556492	ENSG00000118873	RAB3GAP2	2098558	R7	0.00383	0.014139
cg04062190	ENSG00000005471	ABCB4	617573	R3	0.004192	0.014627
cg05825596	ENSG00000082898	XPO1	-990643	L5	0.004192	0.014627
cg06638723	ENSG00000143341	HMCN1	-286932	L4	0.004192	0.014627
cg07017597	ENSG00000104067	TJP1	-2722581	L8	0.004192	0.014627
cg07227301	ENSG00000106615	RHEB	-1402433	L6	0.004192	0.014627
cg08301211	ENSG00000197977	ELOVL2	-3150483	L12	0.004192	0.014627
cg10504632	ENSG00000006715	VPS41	-1619615	L3	0.004192	0.014627
cg10576132	ENSG00000006715	VPS41	863516	R7	0.004192	0.014627
cg10854423	ENSG00000134627	PIWIL4	-5920814	L12	0.004192	0.014627
cg17928286	ENSG00000143479	DYRK3	1394659	R8	0.004192	0.014627
cg18132363	ENSG00000112584	FAM120B	4339217	R16	0.004192	0.014627
cg18235662	ENSG00000112584	FAM120B	5624302	R17	0.004192	0.014627
cg24923516	ENSG00000163161	ERCC3	59708	L1	0.004192	0.014627
cg25510838	ENSG00000146587	RBAK	3525069	R16	0.004192	0.014627
cg26360402	ENSG00000198752	CDC42BPB	-2450194	L27	0.004192	0.014627
cg03442322	ENSG00000148498	PARD3	874093	R1	0.004584	0.015009
cg04062190	ENSG00000127955	GNAI1	-6564719	L10	0.004584	0.015009
cg04265961	ENSG00000165752	STK32C	536004	R3	0.004584	0.015009
cg04302628	ENSG00000124831	LRRFIP1	-2372964	L15	0.004584	0.015009
cg04302628	ENSG00000115677	HDLBP	1071387	R12	0.004584	0.015009
cg04302628	ENSG00000168395	ING5	1546158	R19	0.004584	0.015009
cg05221664	ENSG00000165752	STK32C	536074	R3	0.004584	0.015009
cg07227301	ENSG00000009335	UBE3C	4311965	R10	0.004584	0.015009
cg07328796	ENSG00000153832	FBXO36	3397705	R10	0.004584	0.015009
cg08301211	ENSG00000137198	GMPR	2043778	R4	0.004584	0.015009
cg14768459	ENSG00000119782	FKBP1B	4600137	R12	0.004584	0.015009
cg14768459	ENSG00000176732	PFN4	4665807	R14	0.004584	0.015009
cg18011760	ENSG00000119782	FKBP1B	4951641	R12	0.004584	0.015009
cg18011760	ENSG00000176732	PFN4	5017311	R14	0.004584	0.015009
cg19672751	ENSG00000173451	THAP2	-6079343	L20	0.004584	0.015009
cg25510838	ENSG00000178381	ZFAND2A	-359985	L4	0.004584	0.015009
cg26253868	ENSG00000119782	FKBP1B	5200286	R13	0.004584	0.015009
cg26253868	ENSG00000176732	PFN4	5265956	R15	0.004584	0.015009
cg01863042	ENSG00000121741	ZMYM2	-2643923	L13	0.005009	0.015546
cg01863042	ENSG00000139505	MTMR6	2492413	R13	0.005009	0.015546
cg05825596	ENSG00000115310	RTN4	-7416647	L20	0.005009	0.015546
cg05825596	ENSG00000143995	MEIS1	3904177	R14	0.005009	0.015546
cg06363798	ENSG00000143153	ATP1B1	-2502921	L17	0.005009	0.015546
cg06638723	ENSG00000116667	C1orf21	-1848863	L8	0.005009	0.015546
cg09059250	ENSG00000120805	ARL1	3691730	R12	0.005009	0.015546
cg10854423	ENSG00000110330	BIRC2	1942538	R6	0.005009	0.015546
cg14089067	ENSG00000162600	OMA1	3438269	R8	0.005009	0.015546
cg14089067	ENSG00000162599	NFIA	5888144	R16	0.005009	0.015546
cg15543534	ENSG00000162600	OMA1	3845149	R13	0.005009	0.015546
cg19144071	ENSG00000005156	LIG3	-4403841	L19	0.005009	0.015546
cg22163280	ENSG00000154265	ABCA5	-5100157	L19	0.005009	0.015546
cg26360402	ENSG00000142208	AKT1	-711905	L13	0.005009	0.015546
cg27109238	ENSG00000120805	ARL1	3835184	R12	0.005009	0.015546
cg27556492	ENSG00000162772	ATF3	-5428955	L18	0.005009	0.015546
cg01980793	ENSG00000169436	COL22A1	-1682151	L5	0.005468	0.015888
cg02402706	ENSG00000122203	KIAA1191	-336433	L8	0.005468	0.015888
cg02402706	ENSG00000175414	ARL10	-296538	L6	0.005468	0.015888
cg06363798	ENSG00000076321	KLHL20	2079196	R10	0.005468	0.015888
cg06759971	ENSG00000140945	CDH13	-1286219	L18	0.005468	0.015888
cg07105478	ENSG00000157637	SLC38A10	1451313	R14	0.005468	0.015888
cg07227301	ENSG00000178234	GALNT11	-800214	L3	0.005468	0.015888
cg07227301	ENSG00000105983	LMBR1	3842004	R8	0.005468	0.015888
cg07325692	ENSG00000164692	COL1A2	1356465	R7	0.005468	0.015888
cg10328171	ENSG00000140945	CDH13	-1286127	L18	0.005468	0.015888
cg10504632	ENSG00000015676	NUDCD3	3827108	R20	0.005468	0.015888
cg14089067	ENSG00000058799	YIPF1	-1086377	L15	0.005468	0.015888
cg15543534	ENSG00000058799	YIPF1	-679497	L10	0.005468	0.015888
cg18132363	ENSG00000112592	TBP	4602816	R18	0.005468	0.015888
cg18235662	ENSG00000112592	TBP	5887901	R19	0.005468	0.015888
cg18733548	ENSG00000157637	SLC38A10	1451981	R14	0.005468	0.015888
cg19862235	ENSG00000089123	TASP1	5382736	R8	0.005468	0.015888
cg22163280	ENSG00000170190	SLC16A5	660277	R18	0.005468	0.015888
cg24923516	ENSG00000217289	AC018865.5	2795304	R14	0.005468	0.015888
cg25510838	ENSG00000164638	SLC29A4	3753617	R18	0.005468	0.015888
cg27556492	ENSG00000117697	NSL1	-5257950	L17	0.005468	0.015888
cg01863042	ENSG00000150457	LATS2	-1674205	L5	0.005964	0.016478
cg02402706	ENSG00000165671	NSD1	434619	R6	0.005964	0.016478
cg02402706	ENSG00000169228	RAB24	602792	R7	0.005964	0.016478
cg03442322	ENSG00000216937	CCDC7	-660900	L3	0.005964	0.016478
cg06363798	ENSG00000198734	F5	-2049055	L13	0.005964	0.016478
cg07105478	ENSG00000055483	USP36	-929961	L8	0.005964	0.016478
cg07325692	ENSG00000105854	PON2	2366767	R14	0.005964	0.016478
cg07328796	ENSG00000124006	OBSL1	-6952729	L20	0.005964	0.016478
cg07328796	ENSG00000171951	SCG2	-2922089	L9	0.005964	0.016478
cg07328796	ENSG00000144468	RHBDD1	310984	R1	0.005964	0.016478
cg10854423	ENSG00000183340	JRKL	-4034663	L2	0.005964	0.016478
cg17928286	ENSG00000133065	SLC41A1	343999	R4	0.005964	0.016478
cg18733548	ENSG00000055483	USP36	-929293	L8	0.005964	0.016478
cg19144071	ENSG00000073605	GSDMB	324921	R9	0.005964	0.016478
cg19862235	ENSG00000125846	ZNF133	10405148	R20	0.005964	0.016478
cg25510838	ENSG00000188191	PRKAR1B	-793093	L9	0.005964	0.016478
cg26360402	ENSG00000184916	JAG2	-338832	L8	0.005964	0.016478
cg00879592	ENSG00000091583	APOH	1807507	R8	0.006499	0.016884
cg02146941	ENSG00000110090	CPT1A	0	L1	0.006499	0.016884
cg02402706	ENSG00000196570	PFN3	701701	R13	0.006499	0.016884
cg02956639	ENSG00000141012	GALNS	769845	R9	0.006499	0.016884
cg03442322	ENSG00000189180	ZNF33A	4775183	R9	0.006499	0.016884
cg06884875	ENSG00000175220	ARHGAP1	385577	R4	0.006499	0.016884
cg07017597	ENSG00000140199	SLC12A6	1541808	R7	0.006499	0.016884
cg08301211	ENSG00000152954	NRSN1	9931317	R20	0.006499	0.016884
cg10504632	ENSG00000002746	HECW1	2560586	R6	0.006499	0.016884
cg10576132	ENSG00000002746	HECW1	5253151	R15	0.006499	0.016884
cg14768459	ENSG00000119771	KLHL29	3935654	R10	0.006499	0.016884
cg18011760	ENSG00000119771	KLHL29	4287158	R10	0.006499	0.016884
cg18132363	ENSG00000146457	WTAP	-6083220	L20	0.006499	0.016884
cg18235662	ENSG00000146457	WTAP	-4798135	L19	0.006499	0.016884
cg19144071	ENSG00000108352	RAPGEFL1	597336	R16	0.006499	0.016884
cg19281677	ENSG00000152954	NRSN1	-727890	L8	0.006499	0.016884
cg19672751	ENSG00000198707	CEP290	10289028	R17	0.006499	0.016884
cg22163280	ENSG00000170412	GPRC5C	0	L1	0.006499	0.016884
cg25510838	ENSG00000146540	C7orf50	-382484	L5	0.006499	0.016884
cg26253868	ENSG00000119771	KLHL29	4535803	R11	0.006499	0.016884
cg26360402	ENSG00000182809	CRIP2	-27494	L2	0.006499	0.016884
cg27556492	ENSG00000174606	ANGEL2	-5033906	L13	0.006499	0.016884
cg01863042	ENSG00000127863	TNFRSF19	834615	R2	0.007077	0.017665
cg02146941	ENSG00000162105	SHANK2	1791510	R14	0.007077	0.017665
cg04265961	ENSG00000203772	SPRN	1749178	R17	0.007077	0.017665
cg04302628	ENSG00000063660	GPC1	279796	R1	0.007077	0.017665
cg05221664	ENSG00000203772	SPRN	1749248	R17	0.007077	0.017665
cg05825596	ENSG00000162924	REL	-1597659	L9	0.007077	0.017665
cg07325692	ENSG00000105852	PON3	2321848	R13	0.007077	0.017665
cg07328796	ENSG00000135919	SERPINE2	-2485274	L5	0.007077	0.017665
cg08301211	ENSG00000078401	EDN1	-1897603	L9	0.007077	0.017665
cg09557556	ENSG00000110680	CALCA	-2766673	L13	0.007077	0.017665
cg10854423	ENSG00000204403	CASP12	4481041	R20	0.007077	0.017665
cg17928286	ENSG00000180667	YOD1	1802972	R17	0.007077	0.017665
cg24923516	ENSG00000136720	HS6ST1	1039132	R12	0.007077	0.017665
cg25510838	ENSG00000146555	SDK1	1780697	R12	0.007077	0.017665
cg26360402	ENSG00000179364	PACS2	-109509	L4	0.007077	0.017665
cg02956639	ENSG00000135709	KIAA0513	-2982458	L17	0.0077	0.018265
cg05825596	ENSG00000115392	FANCL	-4287897	L12	0.0077	0.018265
cg05825596	ENSG00000221823	PPP3R1	5649582	R18	0.0077	0.018265
cg06638723	ENSG00000116406	EDEM3	-1722970	L7	0.0077	0.018265
cg06759971	ENSG00000135709	KIAA0513	0	L1	0.0077	0.018265
cg07105478	ENSG00000173821	RNF213	467178	R9	0.0077	0.018265
cg07227301	ENSG00000157212	PAXIP1	2115755	R2	0.0077	0.018265
cg07328796	ENSG00000135932	CAB39	4188247	R15	0.0077	0.018265
cg09309950	ENSG00000258713	C20orf141	-844065	L13	0.0077	0.018265
cg10328171	ENSG00000135709	KIAA0513	0	L1	0.0077	0.018265
cg10854423	ENSG00000137693	YAP1	1705788	R4	0.0077	0.018265
cg14768459	ENSG00000196208	GREB1	-7889517	L12	0.0077	0.018265
cg18011760	ENSG00000196208	GREB1	-7538013	L12	0.0077	0.018265
cg18733548	ENSG00000173821	RNF213	467846	R9	0.0077	0.018265
cg19144071	ENSG00000141736	ERBB2	108240	R5	0.0077	0.018265
cg19281677	ENSG00000112308	C6orf62	-161954	L2	0.0077	0.018265
cg22353755	ENSG00000153879	CEBPG	5467173	R20	0.0077	0.018265
cg24158259	ENSG00000156689	GLYATL2	-312855	L6	0.0077	0.018265
cg26253868	ENSG00000196208	GREB1	-7289368	L11	0.0077	0.018265
cg27556492	ENSG00000154309	DISP1	4765329	R13	0.0077	0.018265
cg01057705	ENSG00000100033	PRODH	-968599	L13	0.00837	0.019097
cg02402706	ENSG00000145920	CPLX2	-814381	L11	0.00837	0.019097
cg04062190	ENSG00000075303	SLC25A40	1049443	R6	0.00837	0.019097
cg05825596	ENSG00000179833	SERTAD2	2102348	R8	0.00837	0.019097
cg06564500	ENSG00000100033	PRODH	-968596	L13	0.00837	0.019097
cg08301211	ENSG00000112137	PHACTR1	-906385	L8	0.00837	0.019097
cg09059250	ENSG00000180263	FGD6	-2483907	L12	0.00837	0.019097
cg09309950	ENSG00000125834	STK35	-1482860	L20	0.00837	0.019097
cg09309950	ENSG00000101405	OXT	-587381	L8	0.00837	0.019097
cg10504632	ENSG00000106636	YKT6	3648955	R18	0.00837	0.019097
cg18132363	ENSG00000112541	PDE10A	0	L1	0.00837	0.019097
cg18235662	ENSG00000112541	PDE10A	765287	R1	0.00837	0.019097
cg19862235	ENSG00000101333	PLCB4	1185437	R2	0.00837	0.019097
cg26617156	ENSG00000120451	SNX19	-3846892	L11	0.00837	0.019097
cg27109238	ENSG00000180263	FGD6	-2340453	L12	0.00837	0.019097
cg27556492	ENSG00000143507	DUSP10	3651689	R10	0.00837	0.019097
cg01057705	ENSG00000128191	DGCR8	175087	R3	0.009091	0.019797
cg01863042	ENSG00000273167	RP11-307N16.6	1243945	R4	0.009091	0.019797
cg01863042	ENSG00000182957	SPATA13	1244050	R5	0.009091	0.019797
cg01863042	ENSG00000228741	RP11-309I15.1	1244055	R6	0.009091	0.019797
cg03442322	ENSG00000170759	KIF5B	-1179033	L5	0.009091	0.019797
cg04062190	ENSG00000157224	CLDN12	3599595	R16	0.009091	0.019797
cg04265961	ENSG00000150760	DOCK1	-4234208	L9	0.009091	0.019797
cg05221664	ENSG00000150760	DOCK1	-4234138	L9	0.009091	0.019797
cg06363798	ENSG00000117601	SERPINC1	2268063	R15	0.009091	0.019797
cg06564500	ENSG00000128191	DGCR8	175090	R3	0.009091	0.019797
cg06638723	ENSG00000116698	SMG7	-2879636	L11	0.009091	0.019797
cg07227301	ENSG00000013374	NUB1	-1544104	L8	0.009091	0.019797
cg07325692	ENSG00000157224	CLDN12	-2524689	L11	0.009091	0.019797
cg07325692	ENSG00000158528	PPP1R9A	1869106	R11	0.009091	0.019797
cg08301211	ENSG00000124766	SOX4	7398939	R17	0.009091	0.019797
cg10504632	ENSG00000164708	PGAM2	3510714	R12	0.009091	0.019797
cg10854423	ENSG00000149212	SESN3	-5309696	L8	0.009091	0.019797
cg10854423	ENSG00000082175	PGR	624951	R1	0.009091	0.019797
cg19144071	ENSG00000126351	THRA	478616	R13	0.009091	0.019797
cg19281677	ENSG00000124766	SOX4	-3284171	L11	0.009091	0.019797
cg02146941	ENSG00000172927	MYEOV	539154	R6	0.009866	0.020414
cg03442322	ENSG00000095787	WAC	-4612351	L14	0.009866	0.020414
cg04062190	ENSG00000146707	POMZP3	-10000000	L18	0.009866	0.020414
cg04302628	ENSG00000124839	RAB17	-2585032	L16	0.009866	0.020414
cg04302628	ENSG00000144504	ANKMY1	323547	R2	0.009866	0.020414
cg04302628	ENSG00000176946	THAP4	1428528	R16	0.009866	0.020414
cg06884875	ENSG00000134569	LRP4	565366	R8	0.009866	0.020414
cg07017597	ENSG00000169918	OTUD7A	-820657	L3	0.009866	0.020414
cg07105478	ENSG00000035862	TIMP2	-846015	L7	0.009866	0.020414
cg07856155	ENSG00000068885	IFT80	-1160179	L8	0.009866	0.020414
cg10854423	ENSG00000168876	ANKRD49	-6042652	L14	0.009866	0.020414
cg14089067	ENSG00000243725	TTC4	-234454	L5	0.009866	0.020414
cg14089067	ENSG00000172456	FGGY	4319523	R12	0.009866	0.020414
cg14089067	ENSG00000162607	USP1	7459181	R19	0.009866	0.020414
cg15543534	ENSG00000243725	TTC4	145588	R1	0.009866	0.020414
cg15543534	ENSG00000172456	FGGY	4726403	R17	0.009866	0.020414
cg18733548	ENSG00000035862	TIMP2	-845347	L7	0.009866	0.020414
cg19144071	ENSG00000108342	CSF3	435687	R12	0.009866	0.020414
cg22353755	ENSG00000197372	ZNF675	-4527038	L4	0.009866	0.020414
cg22353755	ENSG00000213096	ZNF254	-4084406	L2	0.009866	0.020414
cg26360402	ENSG00000126214	KLC1	-1806105	L21	0.009866	0.020414
cg26617156	ENSG00000151498	ACAD8	-497547	L3	0.009866	0.020414
cg27556492	ENSG00000117691	NENF	-5603360	L19	0.009866	0.020414
cg01057705	ENSG00000099968	BCL2L13	-1679277	L20	0.010697	0.020871
cg01057705	ENSG00000183628	DGCR6	-990914	L14	0.010697	0.020871
cg01804281	ENSG00000197323	TRIM33	-824180	L10	0.010697	0.020871
cg01804281	ENSG00000118729	CASQ2	364664	R2	0.010697	0.020871
cg04062190	ENSG00000187391	MAGI2	-7330547	L11	0.010697	0.020871
cg04265961	ENSG00000171798	KNDC1	1488959	R7	0.010697	0.020871
cg04302628	ENSG00000198612	COPS8	-3086180	L20	0.010697	0.020871
cg04302628	ENSG00000065802	ASB1	-1734398	L5	0.010697	0.020871
cg05221664	ENSG00000171798	KNDC1	1489029	R7	0.010697	0.020871
cg05825596	ENSG00000115504	EHBP1	144579	R1	0.010697	0.020871
cg06564500	ENSG00000099968	BCL2L13	-1679274	L20	0.010697	0.020871
cg06564500	ENSG00000183628	DGCR6	-990911	L14	0.010697	0.020871
cg06638723	ENSG00000135862	LAMC1	-3332290	L15	0.010697	0.020871
cg07328796	ENSG00000153827	TRIP12	3239241	R9	0.010697	0.020871
cg09059250	ENSG00000136021	SCYL2	2565750	R6	0.010697	0.020871
cg09059250	ENSG00000120800	UTP20	3578719	R11	0.010697	0.020871
cg09309950	ENSG00000088812	ATRN	-8775	L2	0.010697	0.020871
cg14768459	ENSG00000183891	TTC32	423970	R1	0.010697	0.020871
cg14768459	ENSG00000143878	RHOB	974401	R7	0.010697	0.020871
cg17928286	ENSG00000058673	ZC3H11A	-1590967	L19	0.010697	0.020871
cg18011760	ENSG00000183891	TTC32	775474	R1	0.010697	0.020871
cg18011760	ENSG00000143878	RHOB	1325905	R7	0.010697	0.020871
cg19862235	ENSG00000125844	RRBP1	9730350	R17	0.010697	0.020871
cg24923516	ENSG00000072135	PTPN18	3158422	R19	0.010697	0.020871
cg26253868	ENSG00000183891	TTC32	1024119	R2	0.010697	0.020871
cg26253868	ENSG00000143878	RHOB	1574550	R8	0.010697	0.020871
cg27109238	ENSG00000136021	SCYL2	2709204	R6	0.010697	0.020871
cg27109238	ENSG00000120800	UTP20	3722173	R11	0.010697	0.020871
cg01057705	ENSG00000099889	ARVCF	64751	R2	0.01159	0.02164
cg01804281	ENSG00000116752	BCAS2	-753701	L9	0.01159	0.02164
cg03442322	ENSG00000075407	ZNF37A	4858869	R10	0.01159	0.02164
cg04062190	ENSG00000001630	CYP51A1	5328025	R19	0.01159	0.02164
cg04265961	ENSG00000148814	LRRC27	660622	R4	0.01159	0.02164
cg04265961	ENSG00000127884	ECHS1	1690992	R14	0.01159	0.02164
cg04302628	ENSG00000115648	MLPH	-2631328	L18	0.01159	0.02164
cg05221664	ENSG00000148814	LRRC27	660692	R4	0.01159	0.02164
cg05221664	ENSG00000127884	ECHS1	1691062	R14	0.01159	0.02164
cg06564500	ENSG00000099889	ARVCF	64754	R2	0.01159	0.02164
cg07017597	ENSG00000176454	LPCAT4	1667454	R8	0.01159	0.02164
cg07325692	ENSG00000001630	CYP51A1	-895139	L8	0.01159	0.02164
cg07856155	ENSG00000179674	ARL14	-881614	L4	0.01159	0.02164
cg09059250	ENSG00000169372	CRADD	-3806549	L18	0.01159	0.02164
cg09309950	ENSG00000185019	UBOX5	-499702	L5	0.01159	0.02164
cg10576132	ENSG00000078549	ADCYAP1R1	-6747955	L19	0.01159	0.02164
cg14089067	ENSG00000021852	C8B	1952096	R6	0.01159	0.02164
cg15543534	ENSG00000021852	C8B	2358976	R11	0.01159	0.02164
cg19144071	ENSG00000002834	LASP1	-657901	L7	0.01159	0.02164
cg19281677	ENSG00000146049	KAAG1	-524506	L6	0.01159	0.02164
cg25510838	ENSG00000106003	LFNG	991780	R6	0.01159	0.02164
cg27109238	ENSG00000169372	CRADD	-3663095	L18	0.01159	0.02164
cg00879592	ENSG00000120063	GNA13	606189	R5	0.012546	0.02263
cg00879592	ENSG00000108370	RGS9	732905	R6	0.012546	0.02263
cg01057705	ENSG00000099942	CRKL	1379046	R13	0.012546	0.02263
cg01804281	ENSG00000198162	MAN1A2	2032107	R13	0.012546	0.02263
cg06564500	ENSG00000099942	CRKL	1379049	R13	0.012546	0.02263
cg07325692	ENSG00000105829	BET1	924666	R6	0.012546	0.02263
cg07856155	ENSG00000174891	RSRC1	-3014328	L16	0.012546	0.02263
cg08301211	ENSG00000145996	CDKAL1	6339655	R16	0.012546	0.02263
cg09309950	ENSG00000088876	ZNF343	-1135196	L17	0.012546	0.02263
cg14089067	ENSG00000081870	HSPB11	-1031182	L13	0.012546	0.02263
cg15543534	ENSG00000081870	HSPB11	-624302	L8	0.012546	0.02263
cg18132363	ENSG00000164694	FNDC1	-6567430	L21	0.012546	0.02263
cg18235662	ENSG00000164694	FNDC1	-5282345	L20	0.012546	0.02263
cg19281677	ENSG00000145996	CDKAL1	-3650383	L12	0.012546	0.02263
cg19281677	ENSG00000079689	SCGN	769443	R1	0.012546	0.02263
cg19672751	ENSG00000080371	RAB21	-5969063	L18	0.012546	0.02263
cg19862235	ENSG00000132639	SNAP25	2335505	R3	0.012546	0.02263
cg22353755	ENSG00000168813	ZNF507	4439437	R7	0.012546	0.02263
cg01804281	ENSG00000118655	DCLRE1B	-1421253	L14	0.013569	0.023672
cg01863042	ENSG00000150459	SAP18	-1586670	L4	0.013569	0.023672
cg07017597	ENSG00000206190	ATP10A	-6873332	L15	0.013569	0.023672
cg07017597	ENSG00000166922	SCG5	0	L1	0.013569	0.023672
cg07105478	ENSG00000176108	CHMP6	1197911	R11	0.013569	0.023672
cg07325692	ENSG00000105825	TFPI2	847301	R4	0.013569	0.023672
cg08301211	ENSG00000010017	RANBP9	-483234	L3	0.013569	0.023672
cg14089067	ENSG00000143006	DMRTB1	-1509623	L17	0.013569	0.023672
cg14089067	ENSG00000173406	DAB1	2017664	R7	0.013569	0.023672
cg15543534	ENSG00000143006	DMRTB1	-1102743	L12	0.013569	0.023672
cg15543534	ENSG00000173406	DAB1	2424544	R12	0.013569	0.023672
cg18132363	ENSG00000186340	THBS2	3355301	R12	0.013569	0.023672
cg18235662	ENSG00000186340	THBS2	4640386	R13	0.013569	0.023672
cg18733548	ENSG00000176108	CHMP6	1198579	R11	0.013569	0.023672
cg19672751	ENSG00000179941	BBS10	-1411540	L6	0.013569	0.023672
cg19862235	ENSG00000125868	DSTN	9686535	R16	0.013569	0.023672
cg25510838	ENSG00000106012	IQCE	1038249	R7	0.013569	0.023672
cg26360402	ENSG00000066735	KIF26A	-1326762	L16	0.013569	0.023672
cg02402706	ENSG00000113758	DBN1	758202	R17	0.014664	0.024857
cg04265961	ENSG00000068383	INPP5A	866332	R5	0.014664	0.024857
cg05221664	ENSG00000068383	INPP5A	866402	R5	0.014664	0.024857
cg06363798	ENSG00000117533	VAMP4	64416	R1	0.014664	0.024857
cg07328796	ENSG00000135917	SLC19A3	1160613	R5	0.014664	0.024857
cg07856155	ENSG00000163558	PRKCI	8662303	R15	0.014664	0.024857
cg10504632	ENSG00000122678	POLM	3520234	R13	0.014664	0.024857
cg14089067	ENSG00000203985	LDLRAD1	-958928	L11	0.014664	0.024857
cg15543534	ENSG00000203985	LDLRAD1	-552048	L6	0.014664	0.024857
cg17928286	ENSG00000158711	ELK4	162849	R1	0.014664	0.024857
cg18132363	ENSG00000085511	MAP3K4	-4722154	L6	0.014664	0.024857
cg18235662	ENSG00000085511	MAP3K4	-3437069	L5	0.014664	0.024857
cg25510838	ENSG00000136295	TTYH3	1111202	R8	0.014664	0.024857
cg25510838	ENSG00000075618	FSCN1	4072056	R22	0.014664	0.024857
cg27556492	ENSG00000136636	KCTD3	-2427925	L5	0.014664	0.024857
cg27556492	ENSG00000143748	NVL	6191959	R20	0.014664	0.024857
cg01863042	ENSG00000132972	RNF17	2028396	R10	0.015834	0.02619
cg02956639	ENSG00000103196	CRISPLD2	-3155920	L19	0.015834	0.02619
cg04302628	ENSG00000132326	PER2	-1896546	L7	0.015834	0.02619
cg06759971	ENSG00000103196	CRISPLD2	-162049	L3	0.015834	0.02619
cg07325692	ENSG00000127990	SGCE	1547134	R9	0.015834	0.02619
cg09059250	ENSG00000216306	KRT19P2	-2866231	L15	0.015834	0.02619
cg10328171	ENSG00000103196	CRISPLD2	-161957	L3	0.015834	0.02619
cg17928286	ENSG00000162889	MAPKAPK2	1444067	R9	0.015834	0.02619
cg19672751	ENSG00000139291	TMEM19	-6055926	L19	0.015834	0.02619
cg24923516	ENSG00000144230	GPR17	448281	R6	0.015834	0.02619
cg24923516	ENSG00000136710	CCDC115	3140656	R17	0.015834	0.02619
cg26360402	ENSG00000140153	WDR20	-3282809	L33	0.015834	0.02619
cg26360402	ENSG00000183828	NUDT14	-326333	L7	0.015834	0.02619
cg27109238	ENSG00000216306	KRT19P2	-2722777	L15	0.015834	0.02619
cg01057705	ENSG00000099940	SNAP29	1320603	R12	0.017084	0.02722
cg02956639	ENSG00000103241	FOXF1	-1562218	L12	0.017084	0.02722
cg02956639	ENSG00000172530	BANP	0	L1	0.017084	0.02722
cg02956639	ENSG00000170100	ZNF778	1173821	R13	0.017084	0.02722
cg03442322	ENSG00000165322	ARHGAP12	-1306650	L6	0.017084	0.02722
cg06363798	ENSG00000135845	PIGC	734445	R3	0.017084	0.02722
cg06564500	ENSG00000099940	SNAP29	1320606	R12	0.017084	0.02722
cg06759971	ENSG00000103241	FOXF1	1427707	R5	0.017084	0.02722
cg06759971	ENSG00000172530	BANP	2866424	R16	0.017084	0.02722
cg06884875	ENSG00000165915	SLC39A13	1115630	R17	0.017084	0.02722
cg07325692	ENSG00000005981	ASB4	2440348	R15	0.017084	0.02722
cg07328796	ENSG00000169031	COL4A3	639968	R3	0.017084	0.02722
cg07856155	ENSG00000178053	MLF1	-2952806	L15	0.017084	0.02722
cg10328171	ENSG00000103241	FOXF1	1427799	R5	0.017084	0.02722
cg10328171	ENSG00000172530	BANP	2866516	R16	0.017084	0.02722
cg14768459	ENSG00000071575	TRIB2	-6789571	L9	0.017084	0.02722
cg18011760	ENSG00000071575	TRIB2	-6438067	L9	0.017084	0.02722
cg19144071	ENSG00000173991	TCAP	84513	R3	0.017084	0.02722
cg22163280	ENSG00000133193	FAM104A	-1190650	L11	0.017084	0.02722
cg22163280	ENSG00000125458	NT5C	702775	R20	0.017084	0.02722
cg26253868	ENSG00000071575	TRIB2	-6189422	L8	0.017084	0.02722
cg26360402	ENSG00000166126	AMN	-2574060	L28	0.017084	0.02722
cg00879592	ENSG00000075461	CACNG4	2560382	R11	0.018416	0.028815
cg01980793	ENSG00000181638	ZFP41	2720588	R19	0.018416	0.028815
cg05825596	ENSG00000115902	SLC1A4	2459204	R9	0.018416	0.028815
cg07328796	ENSG00000173692	PSMD1	4532265	R19	0.018416	0.028815
cg10504632	ENSG00000106591	MRPL32	2380187	R5	0.018416	0.028815
cg10576132	ENSG00000170852	KBTBD2	-4965301	L15	0.018416	0.028815
cg10576132	ENSG00000106591	MRPL32	5072752	R14	0.018416	0.028815
cg19144071	ENSG00000108344	PSMD3	401123	R11	0.018416	0.028815
cg22163280	ENSG00000196169	KIF19	-71583	L3	0.018416	0.028815
cg22353755	ENSG00000196109	ZNF676	-6017307	L7	0.018416	0.028815
cg26360402	ENSG00000184986	TMEM121	18944	R1	0.018416	0.028815
cg00879592	ENSG00000159640	ACE	-801436	L19	0.019837	0.029864
cg01057705	ENSG00000206203	TSSK2	-772531	L10	0.019837	0.029864
cg01863042	ENSG00000121390	PSPC1	-2952749	L15	0.019837	0.029864
cg03442322	ENSG00000177283	FZD8	2402782	R5	0.019837	0.029864
cg04265961	ENSG00000019995	ZRANB1	-6808231	L18	0.019837	0.029864
cg05221664	ENSG00000019995	ZRANB1	-6808161	L18	0.019837	0.029864
cg05825596	ENSG00000085760	MTIF2	-7259921	L18	0.019837	0.029864
cg05825596	ENSG00000162927	PUS10	-1511010	L8	0.019837	0.029864
cg06564500	ENSG00000206203	TSSK2	-772528	L10	0.019837	0.029864
cg06638723	ENSG00000116679	IVNS1ABP	-1160556	L5	0.019837	0.029864
cg07105478	ENSG00000141519	CCDC40	242948	R3	0.019837	0.029864
cg07227301	ENSG00000055118	KCNH2	-1944236	L19	0.019837	0.029864
cg10854423	ENSG00000166025	AMOTL1	-5665483	L11	0.019837	0.029864
cg14768459	ENSG00000163029	SMC6	-1690922	L5	0.019837	0.029864
cg18011760	ENSG00000163029	SMC6	-1339418	L5	0.019837	0.029864
cg18733548	ENSG00000141519	CCDC40	243616	R3	0.019837	0.029864
cg19281677	ENSG00000112763	BTN2A1	1575129	R12	0.019837	0.029864
cg19672751	ENSG00000177425	PAWR	1814994	R2	0.019837	0.029864
cg22353755	ENSG00000167232	ZNF91	-4818698	L5	0.019837	0.029864
cg25510838	ENSG00000002822	MAD1L1	295046	R1	0.019837	0.029864
cg26253868	ENSG00000163029	SMC6	-1090773	L4	0.019837	0.029864
cg26360402	ENSG00000156414	TDRD9	-1454989	L17	0.019837	0.029864
cg27556492	ENSG00000215819	KRT18P12	-3516264	L9	0.019837	0.029864
cg27556492	ENSG00000143756	FBXO28	6078712	R18	0.019837	0.029864
cg02402706	ENSG00000160867	FGFR4	388480	R5	0.021349	0.030783
cg04265961	ENSG00000148832	PAOX	1707703	R15	0.021349	0.030783
cg04302628	ENSG00000130414	NDUFA10	-130470	L2	0.021349	0.030783
cg04302628	ENSG00000178623	GPR35	449556	R5	0.021349	0.030783
cg05221664	ENSG00000148832	PAOX	1707773	R15	0.021349	0.030783
cg06363798	ENSG00000185278	ZBTB37	2232336	R14	0.021349	0.030783
cg07017597	ENSG00000169926	KLF13	-1255781	L4	0.021349	0.030783
cg07105478	ENSG00000182156	ENPP7	-51463	L3	0.021349	0.030783
cg08301211	ENSG00000111859	NEDD9	-2812449	L11	0.021349	0.030783
cg08301211	ENSG00000095951	HIVEP1	-2029798	L10	0.021349	0.030783
cg09059250	ENSG00000136040	PLXNC1	-3393714	L17	0.021349	0.030783
cg10854423	ENSG00000042429	MED17	-6727540	L17	0.021349	0.030783
cg10854423	ENSG00000087053	MTMR2	-4616922	L5	0.021349	0.030783
cg10854423	ENSG00000149231	CCDC82	-4152314	L3	0.021349	0.030783
cg14768459	ENSG00000143882	ATP6V1C2	-8747195	L19	0.021349	0.030783
cg17928286	ENSG00000198625	MDM4	-871348	L9	0.021349	0.030783
cg18011760	ENSG00000143882	ATP6V1C2	-8395691	L19	0.021349	0.030783
cg18733548	ENSG00000182156	ENPP7	-50795	L3	0.021349	0.030783
cg19144071	ENSG00000092871	RFFL	-4319586	L18	0.021349	0.030783
cg19672751	ENSG00000111615	KRR1	-2248346	L9	0.021349	0.030783
cg22353755	ENSG00000105750	ZNF85	-7263557	L19	0.021349	0.030783
cg22353755	ENSG00000118620	ZNF430	-7154204	L18	0.021349	0.030783
cg22353755	ENSG00000182141	ZNF708	-6884833	L15	0.021349	0.030783
cg25510838	ENSG00000146535	GNA12	1207363	R10	0.021349	0.030783
cg26253868	ENSG00000143882	ATP6V1C2	-8147046	L18	0.021349	0.030783
cg26360402	ENSG00000185024	BRF1	-192067	L5	0.021349	0.030783
cg26617156	ENSG00000166086	JAM3	-611400	L7	0.021349	0.030783
cg27109238	ENSG00000136040	PLXNC1	-3250260	L17	0.021349	0.030783
cg01863042	ENSG00000132953	XPO4	-1832704	L6	0.022957	0.03218
cg01980793	ENSG00000167656	LY6D	2257893	R13	0.022957	0.03218
cg02402706	ENSG00000113761	ZNF346	324290	R4	0.022957	0.03218
cg04062190	ENSG00000135211	TMEM60	-8985540	L13	0.022957	0.03218
cg04062190	ENSG00000006576	PHTF2	-8826619	L12	0.022957	0.03218
cg06363798	ENSG00000183831	ANKRD45	1973816	R9	0.022957	0.03218
cg06638723	ENSG00000023572	GLRX2	6618578	R8	0.022957	0.03218
cg06884875	ENSG00000165917	RAPSN	1146255	R19	0.022957	0.03218
cg07017597	ENSG00000137801	THBS1	6889628	R18	0.022957	0.03218
cg07105478	ENSG00000181523	SGSH	413028	R7	0.022957	0.03218
cg07227301	ENSG00000181652	ATG9B	-1898053	L17	0.022957	0.03218
cg07328796	ENSG00000085449	WDFY1	-2579206	L7	0.022957	0.03218
cg08301211	ENSG00000225921	NOL7	-562059	L4	0.022957	0.03218
cg18733548	ENSG00000181523	SGSH	413696	R7	0.022957	0.03218
cg19281677	ENSG00000137261	KIAA0319	-236635	L3	0.022957	0.03218
cg19672751	ENSG00000139278	GLIPR1	-2256129	L10	0.022957	0.03218
cg24923516	ENSG00000173349	SFT2D3	503439	R8	0.022957	0.03218
cg25510838	ENSG00000240230	COX19	-545145	L8	0.022957	0.03218
cg27556492	ENSG00000143753	DEGS1	6140381	R19	0.022957	0.03218
cg01804281	ENSG00000134198	TSPAN2	-245840	L2	0.024666	0.032934
cg01980793	ENSG00000129292	PHF20L1	-7747348	L12	0.024666	0.032934
cg01980793	ENSG00000180155	LYNX1	2237349	R12	0.024666	0.032934
cg02146941	ENSG00000172890	NADSYN1	2641704	R16	0.024666	0.032934
cg02402706	ENSG00000131183	SLC34A1	680829	R12	0.024666	0.032934
cg04265961	ENSG00000229544	NKX1-2	-7346236	L21	0.024666	0.032934
cg04265961	ENSG00000175029	CTBP2	-6635250	L17	0.024666	0.032934
cg04302628	ENSG00000163359	COL6A3	-2772271	L19	0.024666	0.032934
cg05221664	ENSG00000229544	NKX1-2	-7346166	L21	0.024666	0.032934
cg05221664	ENSG00000175029	CTBP2	-6635180	L17	0.024666	0.032934
cg05825596	ENSG00000138035	PNPT1	-6835359	L16	0.024666	0.032934
cg06638723	ENSG00000177888	ZBTB41	10675790	R19	0.024666	0.032934
cg07328796	ENSG00000115009	CCL20	1289245	R6	0.024666	0.032934
cg08301211	ENSG00000112186	CAP2	3198414	R7	0.024666	0.032934
cg09059250	ENSG00000084110	HAL	-1705022	L4	0.024666	0.032934
cg09309950	ENSG00000125787	GNRH2	-614151	L10	0.024666	0.032934
cg09557556	ENSG00000179119	SPTY2D1	867372	R17	0.024666	0.032934
cg10504632	ENSG00000106624	AEBP1	3552348	R14	0.024666	0.032934
cg10576132	ENSG00000106128	GHRHR	-6866175	L20	0.024666	0.032934
cg14768459	ENSG00000134318	ROCK2	-8183975	L14	0.024666	0.032934
cg14768459	ENSG00000055917	PUM2	776018	R6	0.024666	0.032934
cg18011760	ENSG00000134318	ROCK2	-7832471	L14	0.024666	0.032934
cg18011760	ENSG00000055917	PUM2	1127522	R6	0.024666	0.032934
cg18132363	ENSG00000213071	LPAL2	-5328415	L9	0.024666	0.032934
cg18235662	ENSG00000213071	LPAL2	-4043330	L8	0.024666	0.032934
cg19862235	ENSG00000125863	MKKS	2517684	R4	0.024666	0.032934
cg22353755	ENSG00000197013	ZNF429	-6657988	L12	0.024666	0.032934
cg24158259	ENSG00000149124	GLYAT	-485096	L7	0.024666	0.032934
cg26253868	ENSG00000134318	ROCK2	-7583826	L13	0.024666	0.032934
cg26253868	ENSG00000055917	PUM2	1376167	R7	0.024666	0.032934
cg26360402	ENSG00000089902	RCOR1	-2777080	L30	0.024666	0.032934
cg26360402	ENSG00000100711	ZFYVE21	-1773988	L19	0.024666	0.032934
cg26617156	ENSG00000109832	DDX25	-8840138	L33	0.024666	0.032934
cg27109238	ENSG00000084110	HAL	-1561568	L4	0.024666	0.032934
cg00879592	ENSG00000075429	CACNG5	2430591	R10	0.026481	0.034443
cg02402706	ENSG00000248596	RP11-844P9.2	-499106	L9	0.026481	0.034443
cg05825596	ENSG00000115464	USP34	-1058500	L6	0.026481	0.034443
cg06638723	ENSG00000143333	RGS16	-3873474	L20	0.026481	0.034443
cg07105478	ENSG00000141527	CARD14	376304	R6	0.026481	0.034443
cg09059250	ENSG00000120798	NR2C1	-2627686	L13	0.026481	0.034443
cg10504632	ENSG00000106631	MYL7	3586851	R16	0.026481	0.034443
cg10854423	ENSG00000152558	TMEM123	1991659	R7	0.026481	0.034443
cg14089067	ENSG00000162598	C1orf87	5010154	R15	0.026481	0.034443
cg15543534	ENSG00000162598	C1orf87	5417034	R20	0.026481	0.034443
cg18132363	ENSG00000198818	SFT2D1	472642	R1	0.026481	0.034443
cg18235662	ENSG00000198818	SFT2D1	1757727	R2	0.026481	0.034443
cg18733548	ENSG00000141527	CARD14	376972	R6	0.026481	0.034443
cg19144071	ENSG00000172123	SLFN12	-3975622	L12	0.026481	0.034443
cg19144071	ENSG00000141744	PNMT	88307	R4	0.026481	0.034443
cg19672751	ENSG00000165805	C12orf50	10220051	R15	0.026481	0.034443
cg22353755	ENSG00000196172	ZNF681	-4455367	L3	0.026481	0.034443
cg24923516	ENSG00000136717	BIN1	-90224	L2	0.026481	0.034443
cg27109238	ENSG00000120798	NR2C1	-2484232	L13	0.026481	0.034443
cg01863042	ENSG00000127870	RNF6	3396359	R15	0.028406	0.035968
cg01863042	ENSG00000122033	MTIF3	4699882	R23	0.028406	0.035968
cg02146941	ENSG00000172938	MRGPRD	225039	R3	0.028406	0.035968
cg02956639	ENSG00000104731	KLHDC4	-310696	L4	0.028406	0.035968
cg02956639	ENSG00000197912	SPG7	1447028	R15	0.028406	0.035968
cg02956639	ENSG00000015413	DPEP1	1569419	R18	0.028406	0.035968
cg06759971	ENSG00000104731	KLHDC4	2613665	R13	0.028406	0.035968
cg06884875	ENSG00000157570	TSPAN18	-1359078	L11	0.028406	0.035968
cg07017597	ENSG00000128731	HERC2	-4416351	L10	0.028406	0.035968
cg07325692	ENSG00000004948	CALCR	386391	R2	0.028406	0.035968
cg09557556	ENSG00000166796	LDHC	673278	R13	0.028406	0.035968
cg10328171	ENSG00000104731	KLHDC4	2613757	R13	0.028406	0.035968
cg10504632	ENSG00000249978	TRGV7	-2216494	L6	0.028406	0.035968
cg10576132	ENSG00000249978	TRGV7	475595	R4	0.028406	0.035968
cg19144071	ENSG00000132141	CCT6B	-4427827	L20	0.028406	0.035968
cg19672751	ENSG00000139324	TMTC3	10382308	R18	0.028406	0.035968
cg22163280	ENSG00000179604	CDC42EP4	-1115228	L9	0.028406	0.035968
cg24923516	ENSG00000163166	IWS1	238625	R3	0.028406	0.035968
cg26360402	ENSG00000182979	MTA1	-36927	L3	0.028406	0.035968
cg27556492	ENSG00000116141	MARK1	2478491	R8	0.028406	0.035968
cg01804281	ENSG00000134247	PTGFRN	1574715	R9	0.030446	0.036797
cg01804281	ENSG00000116874	WARS2	3695875	R18	0.030446	0.036797
cg01980793	ENSG00000104419	NDRG1	-7294135	L9	0.030446	0.036797
cg02146941	ENSG00000069482	GAL	-63805	L2	0.030446	0.036797
cg02146941	ENSG00000110092	CCND1	933404	R7	0.030446	0.036797
cg02146941	ENSG00000137522	RNF121	3117296	R19	0.030446	0.036797
cg02956639	ENSG00000140941	MAP1LC3B	-671909	L7	0.030446	0.036797
cg03442322	ENSG00000108100	CCNY	2011558	R4	0.030446	0.036797
cg04062190	ENSG00000019991	HGF	-5013683	L7	0.030446	0.036797
cg04302628	ENSG00000184182	UBE2F	-2144053	L13	0.030446	0.036797
cg06759971	ENSG00000140941	MAP1LC3B	2301175	R10	0.030446	0.036797
cg07017597	ENSG00000166068	SPRED1	5560875	R15	0.030446	0.036797
cg07105478	ENSG00000078687	TNRC6C	-1662568	L19	0.030446	0.036797
cg07227301	ENSG00000106565	TMEM176B	-2121191	L21	0.030446	0.036797
cg07227301	ENSG00000133627	ACTR3B	-67176	L1	0.030446	0.036797
cg09059250	ENSG00000165972	CCDC38	-1758413	L6	0.030446	0.036797
cg09059250	ENSG00000111670	GNPTAB	4044107	R17	0.030446	0.036797
cg09557556	ENSG00000166689	PLEKHA7	-724583	L9	0.030446	0.036797
cg10328171	ENSG00000140941	MAP1LC3B	2301267	R10	0.030446	0.036797
cg10504632	ENSG00000136197	C7orf25	2356713	R3	0.030446	0.036797
cg10576132	ENSG00000136197	C7orf25	5049278	R12	0.030446	0.036797
cg17928286	ENSG00000143842	SOX13	-1317356	L17	0.030446	0.036797
cg17928286	ENSG00000143850	PLEKHA6	-1067426	L12	0.030446	0.036797
cg17928286	ENSG00000136634	IL10	1526725	R10	0.030446	0.036797
cg18132363	ENSG00000130368	MAS1	-5931463	L14	0.030446	0.036797
cg18132363	ENSG00000184465	WDR27	3596733	R13	0.030446	0.036797
cg18235662	ENSG00000130368	MAS1	-4646378	L13	0.030446	0.036797
cg18235662	ENSG00000184465	WDR27	4881818	R14	0.030446	0.036797
cg18733548	ENSG00000078687	TNRC6C	-1661900	L19	0.030446	0.036797
cg19672751	ENSG00000111049	MYF5	2956926	R5	0.030446	0.036797
cg22353755	ENSG00000121297	TSHZ3	3368788	R6	0.030446	0.036797
cg25510838	ENSG00000155026	RSPH10B	4404798	R25	0.030446	0.036797
cg26360402	ENSG00000184887	BTBD6	-256563	L6	0.030446	0.036797
cg26617156	ENSG00000170325	PRDM10	-4760566	L17	0.030446	0.036797
cg27109238	ENSG00000165972	CCDC38	-1614959	L6	0.030446	0.036797
cg27109238	ENSG00000111670	GNPTAB	4187561	R17	0.030446	0.036797
cg00879592	ENSG00000259384	GH1	-404462	L7	0.032606	0.038578
cg01863042	ENSG00000132958	TPTE2	-3198988	L16	0.032606	0.038578
cg01980793	ENSG00000104472	CHRAC1	-81164	L2	0.032606	0.038578
cg01980793	ENSG00000171045	TSNARE1	1685038	R5	0.032606	0.038578
cg02146941	ENSG00000167800	TBX10	-1115417	L12	0.032606	0.038578
cg02956639	ENSG00000167522	ANKRD11	1223741	R14	0.032606	0.038578
cg04062190	ENSG00000188372	ZP3	-10000000	L20	0.032606	0.038578
cg04302628	ENSG00000162804	SNED1	842963	R9	0.032606	0.038578
cg06884875	ENSG00000175264	CHST1	-625878	L7	0.032606	0.038578
cg09309950	ENSG00000125861	GFRA4	0	L1	0.032606	0.038578
cg09557556	ENSG00000129152	MYOD1	-16895	L2	0.032606	0.038578
cg14089067	ENSG00000157131	C8A	1877692	R5	0.032606	0.038578
cg15543534	ENSG00000157131	C8A	2284572	R10	0.032606	0.038578
cg19672751	ENSG00000139289	PHLDA1	-1726050	L8	0.032606	0.038578
cg24923516	ENSG00000226479	TMEM185B	-6974171	L11	0.032606	0.038578
cg26360402	ENSG00000075413	MARK3	-2003825	L24	0.032606	0.038578
cg26617156	ENSG00000084234	APLP2	-4618597	L16	0.032606	0.038578
cg03442322	ENSG00000095794	CREM	1891324	R3	0.034891	0.040677
cg04062190	ENSG00000243566	UPK3B	-9765097	L17	0.034891	0.040677
cg04302628	ENSG00000168393	DTYMK	1519865	R18	0.034891	0.040677
cg06884875	ENSG00000180210	F2	427677	R6	0.034891	0.040677
cg07105478	ENSG00000181409	AATK	1323608	R13	0.034891	0.040677
cg07328796	ENSG00000116120	FARSB	-3868254	L13	0.034891	0.040677
cg07328796	ENSG00000135905	DOCK10	-1482148	L2	0.034891	0.040677
cg17928286	ENSG00000162891	IL20	1624477	R12	0.034891	0.040677
cg18733548	ENSG00000181409	AATK	1324276	R13	0.034891	0.040677
cg22163280	ENSG00000182040	USH1G	488631	R13	0.034891	0.040677
cg24923516	ENSG00000074047	GLI2	-6204926	L8	0.034891	0.040677
cg27556492	ENSG00000152104	PTPN14	-3497282	L8	0.034891	0.040677
cg00879592	ENSG00000108654	DDX5	95090	R2	0.037305	0.042056
cg00879592	ENSG00000171634	BPTF	3420996	R17	0.037305	0.042056
cg01057705	ENSG00000128185	DGCR6L	409131	R7	0.037305	0.042056
cg01863042	ENSG00000172458	IL17D	-2012654	L7	0.037305	0.042056
cg01863042	ENSG00000102683	SGCG	445197	L1	0.037305	0.042056
cg01980793	ENSG00000147724	FAM135B	-2099335	L6	0.037305	0.042056
cg01980793	ENSG00000169398	PTK2	59596	L1	0.037305	0.042056
cg01980793	ENSG00000022567	SLC45A4	608862	R2	0.037305	0.042056
cg02146941	ENSG00000006534	ALDH3B1	-725704	L8	0.037305	0.042056
cg02956639	ENSG00000103194	USP10	-3296766	L20	0.037305	0.042056
cg03442322	ENSG00000165733	BMS1	9753854	R13	0.037305	0.042056
cg06363798	ENSG00000180999	C1orf105	784944	R4	0.037305	0.042056
cg06564500	ENSG00000128185	DGCR6L	409134	R7	0.037305	0.042056
cg06638723	ENSG00000047410	TPR	-102192	L2	0.037305	0.042056
cg06638723	ENSG00000116750	UCHL5	6534360	R7	0.037305	0.042056
cg06759971	ENSG00000103194	USP10	-302895	L4	0.037305	0.042056
cg07227301	ENSG00000197150	ABCB8	-1874770	L16	0.037305	0.042056
cg07325692	ENSG00000205413	SAMD9	61421	L1	0.037305	0.042056
cg09059250	ENSG00000139354	GAS2L3	2872293	R9	0.037305	0.042056
cg09557556	ENSG00000129167	TPH1	278535	R2	0.037305	0.042056
cg10328171	ENSG00000103194	USP10	-302803	L4	0.037305	0.042056
cg17928286	ENSG00000162873	KLHDC8A	-88001	L2	0.037305	0.042056
cg17928286	ENSG00000123836	PFKFB2	1808579	R18	0.037305	0.042056
cg19862235	ENSG00000101323	HAO1	0	L1	0.037305	0.042056
cg22163280	ENSG00000172782	FADS6	449883	R12	0.037305	0.042056
cg24158259	ENSG00000166801	FAM111A	-62031	L3	0.037305	0.042056
cg25510838	ENSG00000122543	OCM	4359075	R24	0.037305	0.042056
cg27109238	ENSG00000139354	GAS2L3	3015747	R9	0.037305	0.042056
cg01057705	ENSG00000185651	UBE2L3	2011068	R19	0.039855	0.043494
cg03442322	ENSG00000197321	SVIL	-3498682	L11	0.039855	0.043494
cg03442322	ENSG00000108094	CUL2	1773084	R2	0.039855	0.043494
cg06363798	ENSG00000117592	PRDX6	1841521	R8	0.039855	0.043494
cg06564500	ENSG00000185651	UBE2L3	2011071	R19	0.039855	0.043494
cg06638723	ENSG00000134371	CDC73	6644127	R9	0.039855	0.043494
cg06638723	ENSG00000000971	CFH	10173988	R11	0.039855	0.043494
cg06638723	ENSG00000143278	F13B	10561301	R17	0.039855	0.043494
cg06759971	ENSG00000103175	WFDC1	-752973	L8	0.039855	0.043494
cg07017597	ENSG00000114062	UBE3A	-7299521	L16	0.039855	0.043494
cg07017597	ENSG00000198146	ZNF770	2286890	R13	0.039855	0.043494
cg07105478	ENSG00000175866	BAIAP2	1241461	R12	0.039855	0.043494
cg07328796	ENSG00000169047	IRS1	206720	L1	0.039855	0.043494
cg08301211	ENSG00000124827	GCM2	-3312856	L13	0.039855	0.043494
cg08301211	ENSG00000124795	DEK	4029066	R12	0.039855	0.043494
cg09557556	ENSG00000006611	USH1C	-194610	L3	0.039855	0.043494
cg10328171	ENSG00000103175	WFDC1	-752881	L8	0.039855	0.043494
cg18132363	ENSG00000122194	PLG	-5086224	L7	0.039855	0.043494
cg18235662	ENSG00000122194	PLG	-3801139	L6	0.039855	0.043494
cg18733548	ENSG00000175866	BAIAP2	1242129	R12	0.039855	0.043494
cg19281677	ENSG00000124795	DEK	-6617964	L16	0.039855	0.043494
cg19672751	ENSG00000121749	TBC1D15	-5833133	L17	0.039855	0.043494
cg19862235	ENSG00000182621	PLCB1	248851	R1	0.039855	0.043494
cg19862235	ENSG00000089177	KIF16B	8388776	R11	0.039855	0.043494
cg24923516	ENSG00000115718	PROC	220845	R2	0.039855	0.043494
cg25510838	ENSG00000198517	MAFK	9967	L1	0.039855	0.043494
cg26617156	ENSG00000196323	ZBTB44	-4448715	L14	0.039855	0.043494
cg27556492	ENSG00000162909	CAPN2	5666218	R16	0.039855	0.043494
cg00879592	ENSG00000198231	DDX42	-503964	L14	0.042544	0.045141
cg01057705	ENSG00000243156	MICAL3	-1385340	L18	0.042544	0.045141
cg01057705	ENSG00000184436	THAP7	1460725	R16	0.042544	0.045141
cg01980793	ENSG00000126233	SLURP1	2213959	R10	0.042544	0.045141
cg03442322	ENSG00000107897	ACBD5	-5993333	L19	0.042544	0.045141
cg05825596	ENSG00000197223	C1D	5511855	R16	0.042544	0.045141
cg06564500	ENSG00000243156	MICAL3	-1385337	L18	0.042544	0.045141
cg06564500	ENSG00000184436	THAP7	1460728	R16	0.042544	0.045141
cg06884875	ENSG00000151348	EXT2	-2046071	L14	0.042544	0.045141
cg06884875	ENSG00000121671	CRY2	-408252	L5	0.042544	0.045141
cg07017597	ENSG00000128739	SNRPN	-7759779	L17	0.042544	0.045141
cg07227301	ENSG00000002933	TMEM176A	-2117431	L20	0.042544	0.045141
cg09309950	ENSG00000171867	PRNP	1026335	R11	0.042544	0.045141
cg10504632	ENSG00000173862	RP11-89N17.1	-6823541	L20	0.042544	0.045141
cg10576132	ENSG00000106355	LSM5	-5364149	L16	0.042544	0.045141
cg10576132	ENSG00000173862	RP11-89N17.1	-4130976	L11	0.042544	0.045141
cg10854423	ENSG00000123901	GPR83	-6140816	L15	0.042544	0.045141
cg14768459	ENSG00000084674	APOB	1551867	R9	0.042544	0.045141
cg18011760	ENSG00000084674	APOB	1903371	R9	0.042544	0.045141
cg18132363	ENSG00000112562	SMOC2	2581257	R11	0.042544	0.045141
cg18235662	ENSG00000112562	SMOC2	3866342	R12	0.042544	0.045141
cg19672751	ENSG00000173401	GLIPR1L1	-2389422	L13	0.042544	0.045141
cg19862235	ENSG00000171867	PRNP	-3181734	L14	0.042544	0.045141
cg24923516	ENSG00000211460	TSN	-5429726	L5	0.042544	0.045141
cg26253868	ENSG00000084674	APOB	2152016	R10	0.042544	0.045141
cg02146941	ENSG00000132744	ACY3	-1104318	L11	0.045378	0.046848
cg02402706	ENSG00000175416	CLTB	-281834	L5	0.045378	0.046848
cg05825596	ENSG00000119865	CNRIP1	5754896	R19	0.045378	0.046848
cg06638723	ENSG00000090104	RGS1	6097837	R4	0.045378	0.046848
cg06638723	ENSG00000080910	CFHR2	10341878	R14	0.045378	0.046848
cg06759971	ENSG00000168418	KCNG4	-843067	L9	0.045378	0.046848
cg06884875	ENSG00000110514	MADD	977659	R14	0.045378	0.046848
cg07105478	ENSG00000185332	TMEM105	1517587	R15	0.045378	0.046848
cg07105478	ENSG00000182446	NPLOC4	1756426	R18	0.045378	0.046848
cg07328796	ENSG00000124003	MOGAT1	-3814661	L12	0.045378	0.046848
cg07328796	ENSG00000152049	KCNE4	-3326193	L10	0.045378	0.046848
cg08301211	ENSG00000112183	RBM24	3086544	R6	0.045378	0.046848
cg09059250	ENSG00000111145	ELK3	-1431552	L2	0.045378	0.046848
cg09309950	ENSG00000125779	PANK2	228939	R7	0.045378	0.046848
cg10328171	ENSG00000168418	KCNG4	-842975	L9	0.045378	0.046848
cg10854423	ENSG00000187240	DYNC2H1	2704756	R17	0.045378	0.046848
cg17928286	ENSG00000133069	TMCC2	-171748	L4	0.045378	0.046848
cg18733548	ENSG00000185332	TMEM105	1518255	R15	0.045378	0.046848
cg18733548	ENSG00000182446	NPLOC4	1757094	R18	0.045378	0.046848
cg19862235	ENSG00000125779	PANK2	-3956365	L18	0.045378	0.046848
cg22163280	ENSG00000180901	KCTD2	605125	R17	0.045378	0.046848
cg24158259	ENSG00000110079	MS4A4A	1063468	R9	0.045378	0.046848
cg26360402	ENSG00000166170	BAG5	-1944825	L22	0.045378	0.046848
cg26617156	ENSG00000183715	OPCML	-1230882	L10	0.045378	0.046848
cg27109238	ENSG00000111145	ELK3	-1288098	L2	0.045378	0.046848
cg01804281	ENSG00000081019	RSBN1	-1522863	L17	0.048362	0.048362
cg01804281	ENSG00000134200	TSHB	-301020	L3	0.048362	0.048362
cg01804281	ENSG00000116815	CD58	1179193	R6	0.048362	0.048362
cg01863042	ENSG00000180776	ZDHHC20	-1276382	L3	0.048362	0.048362
cg01980793	ENSG00000160886	LY6K	2173126	R9	0.048362	0.048362
cg02402706	ENSG00000164466	SFXN1	-1168659	L13	0.048362	0.048362
cg04265961	ENSG00000175470	PPP2R2D	262963	L1	0.048362	0.048362
cg04302628	ENSG00000144485	HES6	-1945986	L8	0.048362	0.048362
cg04302628	ENSG00000180902	D2HGDH	1578702	R20	0.048362	0.048362
cg05221664	ENSG00000175470	PPP2R2D	263033	L1	0.048362	0.048362
cg06884875	ENSG00000175097	RAG2	-9693221	L20	0.048362	0.048362
cg10504632	ENSG00000106571	GLI3	1408936	R2	0.048362	0.048362
cg10576132	ENSG00000106571	GLI3	4101501	R11	0.048362	0.048362
cg10854423	ENSG00000077458	FAM76B	-4751828	L7	0.048362	0.048362
cg10854423	ENSG00000137675	MMP27	2286814	R10	0.048362	0.048362
cg10854423	ENSG00000170962	PDGFD	3502510	R18	0.048362	0.048362
cg14089067	ENSG00000162409	PRKAA2	1668208	R4	0.048362	0.048362
cg15543534	ENSG00000162383	SLC1A7	-1427615	L16	0.048362	0.048362
cg15543534	ENSG00000162409	PRKAA2	2075088	R9	0.048362	0.048362
cg18132363	ENSG00000120438	TCP1	-6049790	L17	0.048362	0.048362
cg18235662	ENSG00000120438	TCP1	-4764705	L16	0.048362	0.048362
cg19144071	ENSG00000172057	ORMDL3	341367	R10	0.048362	0.048362
cg19281677	ENSG00000096654	ZNF184	2535501	R17	0.048362	0.048362
cg22353755	ENSG00000160229	ZNF66	-7405138	L20	0.048362	0.048362
cg22353755	ENSG00000160352	ZNF714	-7088987	L17	0.048362	0.048362
cg22353755	ENSG00000213973	ZNF99	-5430151	L6	0.048362	0.048362
cg22353755	ENSG00000166289	PLEKHF1	1758900	R2	0.048362	0.048362
cg26360402	ENSG00000156381	ANKRD9	-2997857	L31	0.048362	0.048362
cg26617156	ENSG00000064309	CDON	-8700066	L32	0.048362	0.048362
cg27556492	ENSG00000066027	PPP2R5A	-5687874	L20	0.048362	0.048362

## Sheet: Sheet6
Supplementary Table-S6: 37 motifs enriched within the 250bp base sequence upstream and downstream of the probes in the 956 probe-gene pairs.
motif	NumOfProbes	PercentageOfProbes	lowerOR	upperOR	OR	p.value	FDR	TF family	TF subfamily	TF.family.member	TF.subfamily.member
FOXK1_HUMAN.H11MO.0.A	17	0.309091	1.90995	6.55393	3.60966	5.72e-05	0.044133	Forkhead box (FOX) factors{3.3.1}	FOXK{3.3.1.11}	FOXA1;FOXA2;FOXA3;FOXB1;FOXB2;FOXC1;FOXC2;FOXD1;FOXD2;FOXD3;FOXD4;FOXD4L1;FOXD4L3;FOXD4L4;FOXD4L5;FOXD4L6;FOXE1;FOXE3;FOXF1;FOXF2;FOXG1;FOXH1;FOXI1;FOXI2;FOXI3;FOXJ1;FOXJ2;FOXJ3;FOXK1;FOXK2;FOXL1;FOXL2;FOXM1;FOXN1;FOXN2;FOXN3;FOXN4;FOXO1;FOXO3;FOXO4;FOXO6;FOXP1;FOXP2;FOXP3;FOXP4;FOXQ1;FOXR1;FOXR2;FOXS1	FOXK1
BARH2_HUMAN.H11MO.0.D	10	0.181818	1.81212	8.12566	4.03468	0.000507	0.130225	NK-related factors{3.1.2}	BARHL{3.1.2.1}	BARHL1;BARHL2;BARX1;BARX2;BSX;DBX1;DBX2;DLX1;DLX2;DLX3;DLX4;DLX5;DLX6;EMX1;EMX2;EN1;EN2;HHEX;HLX;HMX1;HMX2;HMX3;LBX1;LBX2;MSX1;MSX2;NANOG;NKX1-1;NKX1-2;NKX2-1;NKX2-2;NKX2-3;NKX2-4;NKX2-5;NKX2-6;NKX2-8;NKX3-1;NKX3-2;NKX6-1;NKX6-2;NKX6-3;NOTO;TLX1;TLX2;TLX3;VAX1;VAX2;VENTX	BARHL1;BARHL2
SOX9_HUMAN.H11MO.1.B	10	0.181818	1.68724	7.5641	3.75609	0.000854	0.164604	SOX-related factors{4.1.1}	Group E{4.1.1.5}	BBX;CIC;HBP1;SOX1;SOX10;SOX11;SOX12;SOX13;SOX14;SOX15;SOX17;SOX18;SOX2;SOX21;SOX3;SOX30;SOX4;SOX5;SOX6;SOX7;SOX8;SOX9;SRY	SOX10;SOX8;SOX9
BARX1_HUMAN.H11MO.0.D	10	0.181818	1.54404	6.92283	3.43742	0.001604	0.206052	NK-related factors{3.1.2}	BARX{3.1.2.2}	BARHL1;BARHL2;BARX1;BARX2;BSX;DBX1;DBX2;DLX1;DLX2;DLX3;DLX4;DLX5;DLX6;EMX1;EMX2;EN1;EN2;HHEX;HLX;HMX1;HMX2;HMX3;LBX1;LBX2;MSX1;MSX2;NANOG;NKX1-1;NKX1-2;NKX2-1;NKX2-2;NKX2-3;NKX2-4;NKX2-5;NKX2-6;NKX2-8;NKX3-1;NKX3-2;NKX6-1;NKX6-2;NKX6-3;NOTO;TLX1;TLX2;TLX3;VAX1;VAX2;VENTX	BARX1;BARX2
HXA9_HUMAN.H11MO.0.B	9	0.163636	1.45285	6.9859	3.37735	0.00285	0.236415	HOX-related factors{3.1.1}	HOX9-13{3.1.1.8}	CDX1;CDX2;CDX4;EVX1;EVX2;GBX1;GBX2;GSX1;GSX2;HDX;HMBOX1;HNF1A;HNF1B;HOXA1;HOXA10;HOXA11;HOXA13;HOXA2;HOXA3;HOXA4;HOXA5;HOXA6;HOXA7;HOXA9;HOXB1;HOXB13;HOXB2;HOXB3;HOXB4;HOXB5;HOXB6;HOXB7;HOXB8;HOXB9;HOXC10;HOXC11;HOXC12;HOXC13;HOXC4;HOXC5;HOXC6;HOXC8;HOXC9;HOXD1;HOXD10;HOXD11;HOXD12;HOXD13;HOXD3;HOXD4;HOXD8;HOXD9;MEOX1;MEOX2;MNX1;PDX1;POU1F1;POU2F1;POU2F2;POU2F3;POU3F1;POU3F2;POU3F3;POU3F4;POU4F1;…	HOXA10;HOXA11;HOXA13;HOXA9;HOXB13;HOXC10;HOXC11;HOXC12;HOXC13;HOXC9;HOXD10;HOXD11;HOXD12;HOXD13;HOXD9
NKX61_HUMAN.H11MO.0.B	9	0.163636	1.37035	6.59019	3.18562	0.004104	0.287666	NK-related factors{3.1.2}	NK-6{3.1.2.19}	BARHL1;BARHL2;BARX1;BARX2;BSX;DBX1;DBX2;DLX1;DLX2;DLX3;DLX4;DLX5;DLX6;EMX1;EMX2;EN1;EN2;HHEX;HLX;HMX1;HMX2;HMX3;LBX1;LBX2;MSX1;MSX2;NANOG;NKX1-1;NKX1-2;NKX2-1;NKX2-2;NKX2-3;NKX2-4;NKX2-5;NKX2-6;NKX2-8;NKX3-1;NKX3-2;NKX6-1;NKX6-2;NKX6-3;NOTO;TLX1;TLX2;TLX3;VAX1;VAX2;VENTX	NKX6-1;NKX6-2
DMRT1_HUMAN.H11MO.0.D	9	0.163636	1.28227	6.16697	2.98075	0.006149	0.340811	DMRT{2.5.1}	DMRT1{2.5.1.0.1}	DMRT1;DMRT2;DMRT3;DMRTA1;DMRTA2;DMRTB1;DMRTC2	DMRT1
ALX4_HUMAN.H11MO.0.D	8	0.145455	1.25396	6.56949	3.07399	0.007701	0.343361	Paired-related HD factors{3.1.3}	ALX{3.1.3.1}	ALX1;ALX3;ALX4;ARGFX;ARX;CRX;DMBX1;DPRX;DRGX;DUX4;DUXA;ESX1;GSC;GSC2;HESX1;ISX;LEUTX;MIXL1;NOBOX;OTP;OTX1;OTX2;PHOX2A;PHOX2B;PITX1;PITX2;PITX3;PROP1;PRRX1;PRRX2;RAX;RAX2;RHOXF1;RHOXF2;SEBOX;SHOX;SHOX2;TPRX1;UNCX;VSX1;VSX2	ALX1;ALX3;ALX4
BARH1_HUMAN.H11MO.0.D	8	0.145455	1.2448	6.52245	3.05153	0.008016	0.343361	NK-related factors{3.1.2}	BARHL{3.1.2.1}	BARHL1;BARHL2;BARX1;BARX2;BSX;DBX1;DBX2;DLX1;DLX2;DLX3;DLX4;DLX5;DLX6;EMX1;EMX2;EN1;EN2;HHEX;HLX;HMX1;HMX2;HMX3;LBX1;LBX2;MSX1;MSX2;NANOG;NKX1-1;NKX1-2;NKX2-1;NKX2-2;NKX2-3;NKX2-4;NKX2-5;NKX2-6;NKX2-8;NKX3-1;NKX3-2;NKX6-1;NKX6-2;NKX6-3;NOTO;TLX1;TLX2;TLX3;VAX1;VAX2;VENTX	BARHL1;BARHL2
BRAC_HUMAN.H11MO.0.A	11	0.2	1.24088	5.24621	2.66495	0.006386	0.340811	Brachyury-related factors{6.5.1}	T (Brachyury){6.5.1.0.1}	T;TBX19	T
SOX3_HUMAN.H11MO.0.B	12	0.218182	1.19989	4.828	2.50026	0.010491	0.385182	SOX-related factors{4.1.1}	Group B{4.1.1.2}	BBX;CIC;HBP1;SOX1;SOX10;SOX11;SOX12;SOX13;SOX14;SOX15;SOX17;SOX18;SOX2;SOX21;SOX3;SOX30;SOX4;SOX5;SOX6;SOX7;SOX8;SOX9;SRY	SOX1;SOX21;SOX2;SOX3
HSF1_HUMAN.H11MO.1.A	10	0.181818	1.19421	5.35331	2.6584	0.008766	0.352691	HSF factors{3.4.1}	HSF1 (HSTF1){3.4.1.0.1}	HSF1;HSF2;HSF4;HSF5;HSFX1;HSFY1;HSFY1; HSFY2	HSF1
FOXP2_HUMAN.H11MO.0.C	10	0.181818	1.15066	5.15822	2.56144	0.011016	0.386044	Forkhead box (FOX) factors{3.3.1}	FOXP{3.3.1.16}	FOXA1;FOXA2;FOXA3;FOXB1;FOXB2;FOXC1;FOXC2;FOXD1;FOXD2;FOXD3;FOXD4;FOXD4L1;FOXD4L3;FOXD4L4;FOXD4L5;FOXD4L6;FOXE1;FOXE3;FOXF1;FOXF2;FOXG1;FOXH1;FOXI1;FOXI2;FOXI3;FOXJ1;FOXJ2;FOXJ3;FOXK1;FOXK2;FOXL1;FOXL2;FOXM1;FOXN1;FOXN2;FOXN3;FOXN4;FOXO1;FOXO3;FOXO4;FOXO6;FOXP1;FOXP2;FOXP3;FOXP4;FOXQ1;FOXR1;FOXR2;FOXS1	FOXP1;FOXP2;FOXP3
ZNF41_HUMAN.H11MO.0.C	14	0.254545	1.1388	4.23753	2.26236	0.014095	0.404534	More than 3 adjacent zinc finger factors{2.3.3}	ZFN81-like factors{2.3.3.68}	BCL6;BCL6B;CTCF;CTCFL;FEZF1;FEZF2;GFI1;GFI1B;GLI1;GLI2;GLI3;GLI4;GLIS1;GLIS2;GLIS3;HKR1;MTF1;MYNN;MZF1;OSR2;OVOL1;OVOL2;PLAG1;PLAGL1;PLAGL2;PRDM1;PRDM14;PRDM6;SCRT1;SCRT2;SNAI1;SNAI2;SNAI3;WT1;YY1;YY2;ZBTB12;ZBTB14;ZBTB18;ZBTB20;ZBTB26;ZBTB42;ZBTB45;ZBTB47;ZBTB48;ZBTB49;ZBTB6;ZBTB7A;ZBTB7B;ZBTB7C;ZFP14;ZFP2;ZFP28;ZFP30;ZFP37;ZFP42;ZFP64;ZFP69;ZFP69B;ZFP82;ZFP91;ZFX;ZIC1;ZIC2;ZIC3;ZIC4;ZIC5;ZIK1;Z…	ZNF41
GFI1_HUMAN.H11MO.0.C	10	0.181818	1.09344	4.90052	2.43405	0.023118	0.419447	More than 3 adjacent zinc finger factors{2.3.3}	GFI1 factors{2.3.3.21}	BCL6;BCL6B;CTCF;CTCFL;FEZF1;FEZF2;GFI1;GFI1B;GLI1;GLI2;GLI3;GLI4;GLIS1;GLIS2;GLIS3;HKR1;MTF1;MYNN;MZF1;OSR2;OVOL1;OVOL2;PLAG1;PLAGL1;PLAGL2;PRDM1;PRDM14;PRDM6;SCRT1;SCRT2;SNAI1;SNAI2;SNAI3;WT1;YY1;YY2;ZBTB12;ZBTB14;ZBTB18;ZBTB20;ZBTB26;ZBTB42;ZBTB45;ZBTB47;ZBTB48;ZBTB49;ZBTB6;ZBTB7A;ZBTB7B;ZBTB7C;ZFP14;ZFP2;ZFP28;ZFP30;ZFP37;ZFP42;ZFP64;ZFP69;ZFP69B;ZFP82;ZFP91;ZFX;ZIC1;ZIC2;ZIC3;ZIC4;ZIC5;ZIK1;Z…	GFI1B;GFI1
FOXO1_HUMAN.H11MO.0.A	13	0.236364	1.08786	4.19662	2.20931	0.020697	0.404534	Forkhead box (FOX) factors{3.3.1}	FOXO{3.3.1.15}	FOXA1;FOXA2;FOXA3;FOXB1;FOXB2;FOXC1;FOXC2;FOXD1;FOXD2;FOXD3;FOXD4;FOXD4L1;FOXD4L3;FOXD4L4;FOXD4L5;FOXD4L6;FOXE1;FOXE3;FOXF1;FOXF2;FOXG1;FOXH1;FOXI1;FOXI2;FOXI3;FOXJ1;FOXJ2;FOXJ3;FOXK1;FOXK2;FOXL1;FOXL2;FOXM1;FOXN1;FOXN2;FOXN3;FOXN4;FOXO1;FOXO3;FOXO4;FOXO6;FOXP1;FOXP2;FOXP3;FOXP4;FOXQ1;FOXR1;FOXR2;FOXS1	FOXO1;FOXO3;FOXO4;FOXO6
MYB_HUMAN.H11MO.0.A	10	0.181818	1.08772	4.87529	2.42131	0.023393	0.419447	Myb/SANT domain factors{3.5.1}	Myb-like factors{3.5.1.1}	CDC5L;DMTF1;MYB;MYBL1;MYBL2;SMARCA1;SMARCA5;SNAPC4;TRERF1;ZNF541	CDC5L;MYBL1;MYBL2;MYB
CREB1_HUMAN.H11MO.0.A	12	0.218182	1.08245	4.35513	2.25539	0.016749	0.404534	CREB-related factors{1.1.7}	CREB-like factors{1.1.7.1}	ATF1;ATF6;ATF6B;CREB1;CREB3;CREB3L1;CREB3L2;CREB3L3;CREB3L4;CREBL2;CREBZF;CREM	ATF1;CREB1;CREM
HXB8_HUMAN.H11MO.0.C	6	0.109091	1.07038	7.1529	3.05918	0.018826	0.404534	HOX-related factors{3.1.1}	HOX8{3.1.1.7}	CDX1;CDX2;CDX4;EVX1;EVX2;GBX1;GBX2;GSX1;GSX2;HDX;HMBOX1;HNF1A;HNF1B;HOXA1;HOXA10;HOXA11;HOXA13;HOXA2;HOXA3;HOXA4;HOXA5;HOXA6;HOXA7;HOXA9;HOXB1;HOXB13;HOXB2;HOXB3;HOXB4;HOXB5;HOXB6;HOXB7;HOXB8;HOXB9;HOXC10;HOXC11;HOXC12;HOXC13;HOXC4;HOXC5;HOXC6;HOXC8;HOXC9;HOXD1;HOXD10;HOXD11;HOXD12;HOXD13;HOXD3;HOXD4;HOXD8;HOXD9;MEOX1;MEOX2;MNX1;PDX1;POU1F1;POU2F1;POU2F2;POU2F3;POU3F1;POU3F2;POU3F3;POU3F4;POU4F1;…	HOXB8;HOXC8;HOXD8
PO6F1_HUMAN.H11MO.0.D	7	0.127273	1.06479	6.20558	2.79036	0.01873	0.404534	POU domain factors{3.1.10}	POU6 (Brn-5-like factors){3.1.10.6}	CDX1;CDX2;CDX4;EVX1;EVX2;GBX1;GBX2;GSX1;GSX2;HDX;HMBOX1;HNF1A;HNF1B;HOXA1;HOXA10;HOXA11;HOXA13;HOXA2;HOXA3;HOXA4;HOXA5;HOXA6;HOXA7;HOXA9;HOXB1;HOXB13;HOXB2;HOXB3;HOXB4;HOXB5;HOXB6;HOXB7;HOXB8;HOXB9;HOXC10;HOXC11;HOXC12;HOXC13;HOXC4;HOXC5;HOXC6;HOXC8;HOXC9;HOXD1;HOXD10;HOXD11;HOXD12;HOXD13;HOXD3;HOXD4;HOXD8;HOXD9;MEOX1;MEOX2;MNX1;PDX1;POU1F1;POU2F1;POU2F2;POU2F3;POU3F1;POU3F2;POU3F3;POU3F4;POU4F1;…	POU6F1;POU6F2
HXD10_HUMAN.H11MO.0.D	8	0.145455	1.05411	5.52077	2.58382	0.019227	0.404534	HOX-related factors{3.1.1}	HOX9-13{3.1.1.8}	CDX1;CDX2;CDX4;EVX1;EVX2;GBX1;GBX2;GSX1;GSX2;HDX;HMBOX1;HNF1A;HNF1B;HOXA1;HOXA10;HOXA11;HOXA13;HOXA2;HOXA3;HOXA4;HOXA5;HOXA6;HOXA7;HOXA9;HOXB1;HOXB13;HOXB2;HOXB3;HOXB4;HOXB5;HOXB6;HOXB7;HOXB8;HOXB9;HOXC10;HOXC11;HOXC12;HOXC13;HOXC4;HOXC5;HOXC6;HOXC8;HOXC9;HOXD1;HOXD10;HOXD11;HOXD12;HOXD13;HOXD3;HOXD4;HOXD8;HOXD9;MEOX1;MEOX2;MNX1;PDX1;POU1F1;POU2F1;POU2F2;POU2F3;POU3F1;POU3F2;POU3F3;POU3F4;POU4F1;…	HOXA10;HOXA11;HOXA13;HOXA9;HOXB13;HOXC10;HOXC11;HOXC12;HOXC13;HOXC9;HOXD10;HOXD11;HOXD12;HOXD13;HOXD9
SOX5_HUMAN.H11MO.0.C	7	0.127273	1.04024	6.0628	2.72606	0.02087	0.404534	SOX-related factors{4.1.1}	Group D{4.1.1.4}	BBX;CIC;HBP1;SOX1;SOX10;SOX11;SOX12;SOX13;SOX14;SOX15;SOX17;SOX18;SOX2;SOX21;SOX3;SOX30;SOX4;SOX5;SOX6;SOX7;SOX8;SOX9;SRY	SOX13;SOX5
HXB4_HUMAN.H11MO.0.B	6	0.109091	1.00959	6.7472	2.88535	0.024036	0.421183	HOX-related factors{3.1.1}	HOX4{3.1.1.4}	CDX1;CDX2;CDX4;EVX1;EVX2;GBX1;GBX2;GSX1;GSX2;HDX;HMBOX1;HNF1A;HNF1B;HOXA1;HOXA10;HOXA11;HOXA13;HOXA2;HOXA3;HOXA4;HOXA5;HOXA6;HOXA7;HOXA9;HOXB1;HOXB13;HOXB2;HOXB3;HOXB4;HOXB5;HOXB6;HOXB7;HOXB8;HOXB9;HOXC10;HOXC11;HOXC12;HOXC13;HOXC4;HOXC5;HOXC6;HOXC8;HOXC9;HOXD1;HOXD10;HOXD11;HOXD12;HOXD13;HOXD3;HOXD4;HOXD8;HOXD9;MEOX1;MEOX2;MNX1;PDX1;POU1F1;POU2F1;POU2F2;POU2F3;POU3F1;POU3F2;POU3F3;POU3F4;POU4F1;…	HOXB4;HOXD4
FOXJ3_HUMAN.H11MO.0.A	13	0.236364	1.00123	3.86187	2.03332	0.028659	0.455165	Forkhead box (FOX) factors{3.3.1}	FOXJ{3.3.1.10}	FOXA1;FOXA2;FOXA3;FOXB1;FOXB2;FOXC1;FOXC2;FOXD1;FOXD2;FOXD3;FOXD4;FOXD4L1;FOXD4L3;FOXD4L4;FOXD4L5;FOXD4L6;FOXE1;FOXE3;FOXF1;FOXF2;FOXG1;FOXH1;FOXI1;FOXI2;FOXI3;FOXJ1;FOXJ2;FOXJ3;FOXK1;FOXK2;FOXL1;FOXL2;FOXM1;FOXN1;FOXN2;FOXN3;FOXN4;FOXO1;FOXO3;FOXO4;FOXO6;FOXP1;FOXP2;FOXP3;FOXP4;FOXQ1;FOXR1;FOXR2;FOXS1	FOXJ2;FOXJ3
ZN490_HUMAN.H11MO.0.C	9	0.163636	0.991344	4.76636	2.3042	0.03744	0.530794	More than 3 adjacent zinc finger factors{2.3.3}	ZNF763-like factors{2.3.3.33}	BCL6;BCL6B;CTCF;CTCFL;FEZF1;FEZF2;GFI1;GFI1B;GLI1;GLI2;GLI3;GLI4;GLIS1;GLIS2;GLIS3;HKR1;MTF1;MYNN;MZF1;OSR2;OVOL1;OVOL2;PLAG1;PLAGL1;PLAGL2;PRDM1;PRDM14;PRDM6;SCRT1;SCRT2;SNAI1;SNAI2;SNAI3;WT1;YY1;YY2;ZBTB12;ZBTB14;ZBTB18;ZBTB20;ZBTB26;ZBTB42;ZBTB45;ZBTB47;ZBTB48;ZBTB49;ZBTB6;ZBTB7A;ZBTB7B;ZBTB7C;ZFP14;ZFP2;ZFP28;ZFP30;ZFP37;ZFP42;ZFP64;ZFP69;ZFP69B;ZFP82;ZFP91;ZFX;ZIC1;ZIC2;ZIC3;ZIC4;ZIC5;ZIK1;Z…	ZNF136;ZNF490;ZNF563
HXC13_HUMAN.H11MO.0.D	7	0.127273	0.980001	5.71189	2.56803	0.027384	0.450712	HOX-related factors{3.1.1}	HOX9-13{3.1.1.8}	CDX1;CDX2;CDX4;EVX1;EVX2;GBX1;GBX2;GSX1;GSX2;HDX;HMBOX1;HNF1A;HNF1B;HOXA1;HOXA10;HOXA11;HOXA13;HOXA2;HOXA3;HOXA4;HOXA5;HOXA6;HOXA7;HOXA9;HOXB1;HOXB13;HOXB2;HOXB3;HOXB4;HOXB5;HOXB6;HOXB7;HOXB8;HOXB9;HOXC10;HOXC11;HOXC12;HOXC13;HOXC4;HOXC5;HOXC6;HOXC8;HOXC9;HOXD1;HOXD10;HOXD11;HOXD12;HOXD13;HOXD3;HOXD4;HOXD8;HOXD9;MEOX1;MEOX2;MNX1;PDX1;POU1F1;POU2F1;POU2F2;POU2F3;POU3F1;POU3F2;POU3F3;POU3F4;POU4F1;…	HOXA10;HOXA11;HOXA13;HOXA9;HOXB13;HOXC10;HOXC11;HOXC12;HOXC13;HOXC9;HOXD10;HOXD11;HOXD12;HOXD13;HOXD9
STA5B_HUMAN.H11MO.0.A	9	0.163636	0.976288	4.69449	2.26924	0.038889	0.53501	STAT factors{6.2.1}	STAT5B{6.2.1.0.6}	STAT1;STAT2;STAT3;STAT4;STAT5A;STAT5B;STAT6	STAT5B
FOXQ1_HUMAN.H11MO.0.C	9	0.163636	0.970044	4.66323	2.25473	0.039553	0.53501	Forkhead box (FOX) factors{3.3.1}	FOXQ{3.3.1.17}	FOXA1;FOXA2;FOXA3;FOXB1;FOXB2;FOXC1;FOXC2;FOXD1;FOXD2;FOXD3;FOXD4;FOXD4L1;FOXD4L3;FOXD4L4;FOXD4L5;FOXD4L6;FOXE1;FOXE3;FOXF1;FOXF2;FOXG1;FOXH1;FOXI1;FOXI2;FOXI3;FOXJ1;FOXJ2;FOXJ3;FOXK1;FOXK2;FOXL1;FOXL2;FOXM1;FOXN1;FOXN2;FOXN3;FOXN4;FOXO1;FOXO3;FOXO4;FOXO6;FOXP1;FOXP2;FOXP3;FOXP4;FOXQ1;FOXR1;FOXR2;FOXS1	FOXQ1
IRF3_HUMAN.H11MO.0.B	20	0.363636	0.952579	3.10244	1.74171	0.058982	0.568443	Interferon-regulatory factors{3.5.3}	IRF-3{3.5.3.0.3}	IRF1;IRF2;IRF3;IRF4;IRF5;IRF6;IRF7;IRF8;IRF9	IRF3
PO3F4_HUMAN.H11MO.0.D	8	0.145455	0.92429	4.84111	2.26549	0.055048	0.568443	POU domain factors{3.1.10}	POU3 (Oct-6-like factors){3.1.10.3}	CDX1;CDX2;CDX4;EVX1;EVX2;GBX1;GBX2;GSX1;GSX2;HDX;HMBOX1;HNF1A;HNF1B;HOXA1;HOXA10;HOXA11;HOXA13;HOXA2;HOXA3;HOXA4;HOXA5;HOXA6;HOXA7;HOXA9;HOXB1;HOXB13;HOXB2;HOXB3;HOXB4;HOXB5;HOXB6;HOXB7;HOXB8;HOXB9;HOXC10;HOXC11;HOXC12;HOXC13;HOXC4;HOXC5;HOXC6;HOXC8;HOXC9;HOXD1;HOXD10;HOXD11;HOXD12;HOXD13;HOXD3;HOXD4;HOXD8;HOXD9;MEOX1;MEOX2;MNX1;PDX1;POU1F1;POU2F1;POU2F2;POU2F3;POU3F1;POU3F2;POU3F3;POU3F4;POU4F1;…	POU3F1;POU3F2;POU3F3;POU3F4
TWST1_HUMAN.H11MO.0.A	8	0.145455	0.897231	4.69936	2.19933	0.058425	0.568443	Tal-related factors{1.2.3}	Twist-like factors{1.2.3.2}	ATOH1;ATOH7;ATOH8;BHLHA15;BHLHA9;BHLHE22;BHLHE23;FERD3L;FIGLA;HAND1;HAND2;LYL1;MESP1;MESP2;MSC;MSGN1;NEUROD1;NEUROD2;NEUROD4;NEUROD6;NEUROG1;NEUROG2;NEUROG3;NHLH1;NHLH2;OLIG1;OLIG2;OLIG3;PTF1A;SCX;TAL1;TAL2;TCF15;TCF21;TCF23;TWIST1;TWIST2	FIGLA;HAND1;PTF1A;TWIST1
SRF_HUMAN.H11MO.0.A	6	0.109091	0.87339	5.83546	2.49598	0.042923	0.551562	Responders to external signals (SRF/RLM1){5.1.2}	SRF{5.1.2.0.1}	SRF	SRF
PAX7_HUMAN.H11MO.0.D	5	0.090909	0.873242	7.00291	2.80735	0.040517	0.538593	Paired plus homeo domain{3.2.1}	PAX-3/7{3.2.1.1}	PAX3;PAX4;PAX6;PAX7	PAX3;PAX7
CDC5L_HUMAN.H11MO.0.D	7	0.127273	0.865524	5.04308	2.26813	0.046972	0.561719	Myb/SANT domain factors{3.5.1}	Myb-like factors{3.5.1.1}	CDC5L;DMTF1;MYB;MYBL1;MYBL2;SMARCA1;SMARCA5;SNAPC4;TRERF1;ZNF541	CDC5L;MYBL1;MYBL2;MYB
RUNX3_HUMAN.H11MO.0.A	10	0.181818	0.860108	3.85493	1.91465	0.073059	0.6401	Runt-related factors{6.4.1}	Runx3 (PEBP2alphaC, CBF-alpha3, AML-2){6.4.1.0.3}	RUNX1;RUNX2;RUNX3	RUNX3
SOX1_HUMAN.H11MO.0.D	6	0.109091	0.857147	5.72678	2.44961	0.046138	0.561719	SOX-related factors{4.1.1}	Group B{4.1.1.2}	BBX;CIC;HBP1;SOX1;SOX10;SOX11;SOX12;SOX13;SOX14;SOX15;SOX17;SOX18;SOX2;SOX21;SOX3;SOX30;SOX4;SOX5;SOX6;SOX7;SOX8;SOX9;SRY	SOX1;SOX21;SOX2;SOX3
PHX2A_HUMAN.H11MO.0.D	6	0.109091	0.855877	5.71826	2.44599	0.046401	0.561719	Paired-related HD factors{3.1.3}	PHOX{3.1.3.18}	ALX1;ALX3;ALX4;ARGFX;ARX;CRX;DMBX1;DPRX;DRGX;DUX4;DUXA;ESX1;GSC;GSC2;HESX1;ISX;LEUTX;MIXL1;NOBOX;OTP;OTX1;OTX2;PHOX2A;PHOX2B;PITX1;PITX2;PITX3;PROP1;PRRX1;PRRX2;RAX;RAX2;RHOXF1;RHOXF2;SEBOX;SHOX;SHOX2;TPRX1;UNCX;VSX1;VSX2	PHOX2A;PHOX2B

## Sheet: Sheet7
Supplementary Table-S7: General information about genes involved in motif FOXK1_HUMAN.H11MO.0.A. screened by get.TFs function.
motif	top.potential.TF.family	top.potential.TF.subfamily	potential.TF.family	potential.TF.subfamily	top_5percent_TFs
FOXK1_HUMAN.H11MO.0.A	FOXD1	NA	FOXD1;FOXJ3;FOXO3;FOXP1	NA	EPAS1;L3MBTL4;TFAP2B;INSM1;KLF5;ZNF704;ETS2;GATA2;PROX1;SMAD9;SKI;ZNF423;CREB5;ZNF554;FOXD1;NANOG;BAZ2B;ASH1L;ZBTB43;ZNF365;FOXJ3;FOXO3;HMGN3;RFX1;MEIS2;GTF2IRD1;HEY2;ZNF618;ZFP42;CAMTA1;HBP1;HAND1;NCOA1;NFIL3;ZFPM2;ZNF483;THAP8;TSC22D1;JUN;ZBTB2;ZKSCAN1;ZNF143;HOXC9;ZFP14;ZXDC;ELF2;JUND;KLF10;ZNF746;MXD1;CC2D1A;TEF;KLF11;ZBTB20;ZBTB40;ZNF398;ZNF536;ZNF644;ZNF783;ZNF789;ZNF800;ZNF83;ZEB2;CAMTA2;F…
Gene	Model gene type
CAMTA1	both
CAMTA2	both
ZEB2	both
BAZ2B	both
HOXC9	both
SKI	diagnostic
CREB5	diagnostic
ZNF398	diagnostic
KLF5	diagnostic
JUN	prognostic
JUND	prognostic
HAND1	prognostic
ZNF536	prognostic
ZNF783	prognostic
ZNF789	prognostic
TEF	prognostic
ASH1L	prognostic
FOXP1	prognostic
ELF2	prognostic
ETS2	prognostic
ZBTB2	prognostic
ZBTB43	prognostic
FOXD1	prognostic
RFX1	prognostic
EPAS1	no
L3MBTL4	no
TFAP2B	no
INSM1	no
ZNF704	no
GATA2	no
PROX1	no
SMAD9	no
ZNF423	no
ZNF554	no
NANOG	no
ZNF365	no
FOXJ3	no
FOXO3	no
HMGN3	no
MEIS2	no
GTF2IRD1	no
HEY2	no
ZNF618	no
ZFP42	no
HBP1	no
NCOA1	no
NFIL3	no
ZFPM2	no
ZNF483	no
THAP8	no
TSC22D1	no
ZKSCAN1	no
ZNF143	no
ZFP14	no
ZXDC	no
KLF10	no
ZNF746	no
MXD1	no
CC2D1A	no
KLF11	no
ZBTB20	no
ZBTB40	no
ZNF644	no
ZNF800	no
ZNF83	no
TCF7L2	no
TBX20	no

## Sheet: Sheet8
Supplementary Table-S6: Differentially enriched motifs identified by supervised mode between INSS 4 and 4S stage.
motif	NumOfProbes	PercentageOfProbes	lowerOR	upperOR	OR	p.value	FDR	TF family	TF subfamily	TF.family.member	TF.subfamily.member
FOXK1_HUMAN.H11MO.0.A	13	0.382353	2.29736	10.4555	4.99493	3.49e-05	0.026884	Forkhead box (FOX) factors{3.3.1}	FOXK{3.3.1.11}	FOXA1;FOXA2;FOXA3;FOXB1;FOXB2;FOXC1;FOXC2;FOXD1;FOXD2;FOXD3;FOXD4;FOXD4L1;FOXD4L3;FOXD4L4;FOXD4L5;FOXD4L6;FOXE1;FOXE3;FOXF1;FOXF2;FOXG1;FOXH1;FOXI1;FOXI2;FOXI3;FOXJ1;FOXJ2;FOXJ3;FOXK1;FOXK2;FOXL1;FOXL2;FOXM1;FOXN1;FOXN2;FOXN3;FOXN4;FOXO1;FOXO3;FOXO4;FOXO6;FOXP1;FOXP2;FOXP3;FOXP4;FOXQ1;FOXR1;FOXR2;FOXS1	FOXK1
HXA9_HUMAN.H11MO.0.B	8	0.235294	2.07762	12.0858	5.3108	0.000407	0.104569	HOX-related factors{3.1.1}	HOX9-13{3.1.1.8}	CDX1;CDX2;CDX4;EVX1;EVX2;GBX1;GBX2;GSX1;GSX2;HDX;HMBOX1;HNF1A;HNF1B;HOXA1;HOXA10;HOXA11;HOXA13;HOXA2;HOXA3;HOXA4;HOXA5;HOXA6;HOXA7;HOXA9;HOXB1;HOXB13;HOXB2;HOXB3;HOXB4;HOXB5;HOXB6;HOXB7;HOXB8;HOXB9;HOXC10;HOXC11;HOXC12;HOXC13;HOXC4;HOXC5;HOXC6;HOXC8;HOXC9;HOXD1;HOXD10;HOXD11;HOXD12;HOXD13;HOXD3;HOXD4;HOXD8;HOXD9;MEOX1;MEOX2;MNX1;PDX1;POU1F1;POU2F1;POU2F2;POU2F3;POU3F1;POU3F2;POU3F3;POU3F4;POU4F1;…	HOXA10;HOXA11;HOXA13;HOXA9;HOXB13;HOXC10;HOXC11;HOXC12;HOXC13;HOXC9;HOXD10;HOXD11;HOXD12;HOXD13;HOXD9
SOX9_HUMAN.H11MO.1.B	7	0.205882	1.61061	10.3179	4.38237	0.002401	0.291591	SOX-related factors{4.1.1}	Group E{4.1.1.5}	BBX;CIC;HBP1;SOX1;SOX10;SOX11;SOX12;SOX13;SOX14;SOX15;SOX17;SOX18;SOX2;SOX21;SOX3;SOX30;SOX4;SOX5;SOX6;SOX7;SOX8;SOX9;SRY	SOX10;SOX8;SOX9
ZBT49_HUMAN.H11MO.0.D	5	0.147059	1.37583	11.9053	4.55388	0.007445	0.346761	More than 3 adjacent zinc finger factors{2.3.3}	unclassified{2.3.3.0}	BCL6B;BCL6;CTCFL;CTCF;FEZF1;GFI1B;GFI1;GLI1;GLI2;GLI3;GLIS1;GLIS2;GLIS3;MTF1;MYNN;MZF1;OSR2;OVOL1;OVOL2;ZNF146;PLAG1;PLAGL1;PRDM14;PRDM1;PRDM6;SCRT1;SCRT2;SNAI1;SNAI2;YY1;YY2;WT1;ZNF324;ZNF354A;ZBTB14;ZBTB18;ZBTB48;ZBTB49;ZBTB7A;ZBTB7B;ZBTB6;ZFP64;ZFP28;ZFP42;ZFP82;ZFX;ZIC1;ZIC2;ZIC3;ZIC4;ZIM3;ZKSCAN1;ZKSCAN3;ZNF121;ZNF136;ZNF140;ZNF143;ZNF148;ZNF214;ZNF232;ZNF250;ZNF257;ZNF260;ZNF263;ZNF264;ZNF2…	MYNN;MZF1;OSR2;PRDM14;PRDM6;WT1;ZBTB14;ZBTB48;ZBTB49;ZFP64;ZFP28;ZIM3;ZNF121;ZNF250;ZNF257;ZNF263;ZNF274;ZNF317;ZNF320;ZNF329;ZNF331;ZNF394;ZNF449;ZNF502;ZNF528;ZNF547;ZNF549;ZNF554;ZNF586;ZNF589;ZNF667;ZNF680;ZNF708;ZNF713;ZNF768;ZNF18;ZNF85;ZSCAN16;ZSCAN22
SOX5_HUMAN.H11MO.0.C	6	0.176471	1.35562	9.86459	4.00586	0.006762	0.346761	SOX-related factors{4.1.1}	Group D{4.1.1.4}	BBX;CIC;HBP1;SOX1;SOX10;SOX11;SOX12;SOX13;SOX14;SOX15;SOX17;SOX18;SOX2;SOX21;SOX3;SOX30;SOX4;SOX5;SOX6;SOX7;SOX8;SOX9;SRY	SOX13;SOX5
SOX3_HUMAN.H11MO.0.B	9	0.264706	1.32446	7.14515	3.22546	0.005279	0.326211	SOX-related factors{4.1.1}	Group B{4.1.1.2}	BBX;CIC;HBP1;SOX1;SOX10;SOX11;SOX12;SOX13;SOX14;SOX15;SOX17;SOX18;SOX2;SOX21;SOX3;SOX30;SOX4;SOX5;SOX6;SOX7;SOX8;SOX9;SRY	SOX1;SOX21;SOX2;SOX3
BARH2_HUMAN.H11MO.0.D	6	0.176471	1.31667	9.58094	3.89078	0.007711	0.346761	NK-related factors{3.1.2}	BARHL{3.1.2.1}	BARHL1;BARHL2;BARX1;BARX2;BSX;DBX1;DBX2;DLX1;DLX2;DLX3;DLX4;DLX5;DLX6;EMX1;EMX2;EN1;EN2;HHEX;HLX;HMX1;HMX2;HMX3;LBX1;LBX2;MSX1;MSX2;NANOG;NKX1-1;NKX1-2;NKX2-1;NKX2-2;NKX2-3;NKX2-4;NKX2-5;NKX2-6;NKX2-8;NKX3-1;NKX3-2;NKX6-1;NKX6-2;NKX6-3;NOTO;TLX1;TLX2;TLX3;VAX1;VAX2;VENTX	BARHL1;BARHL2
HXC8_HUMAN.H11MO.0.D	5	0.147059	1.26432	10.941	4.18497	0.010372	0.346761	HOX-related factors{3.1.1}	HOX8{3.1.1.7}	CDX1;CDX2;CDX4;EVX1;EVX2;GBX1;GBX2;GSX1;GSX2;HDX;HMBOX1;HNF1A;HNF1B;HOXA1;HOXA10;HOXA11;HOXA13;HOXA2;HOXA3;HOXA4;HOXA5;HOXA6;HOXA7;HOXA9;HOXB1;HOXB13;HOXB2;HOXB3;HOXB4;HOXB5;HOXB6;HOXB7;HOXB8;HOXB9;HOXC10;HOXC11;HOXC12;HOXC13;HOXC4;HOXC5;HOXC6;HOXC8;HOXC9;HOXD1;HOXD10;HOXD11;HOXD12;HOXD13;HOXD3;HOXD4;HOXD8;HOXD9;MEOX1;MEOX2;MNX1;PDX1;POU1F1;POU2F1;POU2F2;POU2F3;POU3F1;POU3F2;POU3F3;POU3F4;POU4F1;…	HOXB8;HOXC8;HOXD8
NKX61_HUMAN.H11MO.0.B	6	0.176471	1.18087	8.59221	3.48901	0.012453	0.346761	NK-related factors{3.1.2}	NK-6{3.1.2.19}	BARHL1;BARHL2;BARX1;BARX2;BSX;DBX1;DBX2;DLX1;DLX2;DLX3;DLX4;DLX5;DLX6;EMX1;EMX2;EN1;EN2;HHEX;HLX;HMX1;HMX2;HMX3;LBX1;LBX2;MSX1;MSX2;NANOG;NKX1-1;NKX1-2;NKX2-1;NKX2-2;NKX2-3;NKX2-4;NKX2-5;NKX2-6;NKX2-8;NKX3-1;NKX3-2;NKX6-1;NKX6-2;NKX6-3;NOTO;TLX1;TLX2;TLX3;VAX1;VAX2;VENTX	NKX6-1;NKX6-2
ZFP82_HUMAN.H11MO.0.C	10	0.294118	1.18057	6.00439	2.76659	0.009724	0.346761	More than 3 adjacent zinc finger factors{2.3.3}	ZFP30-like factors{2.3.3.63}	BCL6;BCL6B;CTCF;CTCFL;FEZF1;FEZF2;GFI1;GFI1B;GLI1;GLI2;GLI3;GLI4;GLIS1;GLIS2;GLIS3;HKR1;MTF1;MYNN;MZF1;OSR2;OVOL1;OVOL2;PLAG1;PLAGL1;PLAGL2;PRDM1;PRDM14;PRDM6;SCRT1;SCRT2;SNAI1;SNAI2;SNAI3;WT1;YY1;YY2;ZBTB12;ZBTB14;ZBTB18;ZBTB20;ZBTB26;ZBTB42;ZBTB45;ZBTB47;ZBTB48;ZBTB49;ZBTB6;ZBTB7A;ZBTB7B;ZBTB7C;ZFP14;ZFP2;ZFP28;ZFP30;ZFP37;ZFP42;ZFP64;ZFP69;ZFP69B;ZFP82;ZFP91;ZFX;ZIC1;ZIC2;ZIC3;ZIC4;ZIC5;ZIK1;Z…	ZFP82
ZNF41_HUMAN.H11MO.0.C	10	0.294118	1.17802	5.99083	2.76061	0.00985	0.346761	More than 3 adjacent zinc finger factors{2.3.3}	ZFN81-like factors{2.3.3.68}	BCL6;BCL6B;CTCF;CTCFL;FEZF1;FEZF2;GFI1;GFI1B;GLI1;GLI2;GLI3;GLI4;GLIS1;GLIS2;GLIS3;HKR1;MTF1;MYNN;MZF1;OSR2;OVOL1;OVOL2;PLAG1;PLAGL1;PLAGL2;PRDM1;PRDM14;PRDM6;SCRT1;SCRT2;SNAI1;SNAI2;SNAI3;WT1;YY1;YY2;ZBTB12;ZBTB14;ZBTB18;ZBTB20;ZBTB26;ZBTB42;ZBTB45;ZBTB47;ZBTB48;ZBTB49;ZBTB6;ZBTB7A;ZBTB7B;ZBTB7C;ZFP14;ZFP2;ZFP28;ZFP30;ZFP37;ZFP42;ZFP64;ZFP69;ZFP69B;ZFP82;ZFP91;ZFX;ZIC1;ZIC2;ZIC3;ZIC4;ZIC5;ZIK1;Z…	ZNF41
BARX1_HUMAN.H11MO.0.D	6	0.176471	1.12188	8.16182	3.31466	0.01551	0.346761	NK-related factors{3.1.2}	BARX{3.1.2.2}	BARHL1;BARHL2;BARX1;BARX2;BSX;DBX1;DBX2;DLX1;DLX2;DLX3;DLX4;DLX5;DLX6;EMX1;EMX2;EN1;EN2;HHEX;HLX;HMX1;HMX2;HMX3;LBX1;LBX2;MSX1;MSX2;NANOG;NKX1-1;NKX1-2;NKX2-1;NKX2-2;NKX2-3;NKX2-4;NKX2-5;NKX2-6;NKX2-8;NKX3-1;NKX3-2;NKX6-1;NKX6-2;NKX6-3;NOTO;TLX1;TLX2;TLX3;VAX1;VAX2;VENTX	BARX1;BARX2
DMRT1_HUMAN.H11MO.0.D	6	0.176471	1.10495	8.03846	3.26463	0.016541	0.346761	DMRT{2.5.1}	DMRT1{2.5.1.0.1}	DMRT1;DMRT2;DMRT3;DMRTA1;DMRTA2;DMRTB1;DMRTC2	DMRT1
HXD10_HUMAN.H11MO.0.D	6	0.176471	1.10097	8.00945	3.25286	0.016794	0.346761	HOX-related factors{3.1.1}	HOX9-13{3.1.1.8}	CDX1;CDX2;CDX4;EVX1;EVX2;GBX1;GBX2;GSX1;GSX2;HDX;HMBOX1;HNF1A;HNF1B;HOXA1;HOXA10;HOXA11;HOXA13;HOXA2;HOXA3;HOXA4;HOXA5;HOXA6;HOXA7;HOXA9;HOXB1;HOXB13;HOXB2;HOXB3;HOXB4;HOXB5;HOXB6;HOXB7;HOXB8;HOXB9;HOXC10;HOXC11;HOXC12;HOXC13;HOXC4;HOXC5;HOXC6;HOXC8;HOXC9;HOXD1;HOXD10;HOXD11;HOXD12;HOXD13;HOXD3;HOXD4;HOXD8;HOXD9;MEOX1;MEOX2;MNX1;PDX1;POU1F1;POU2F1;POU2F2;POU2F3;POU3F1;POU3F2;POU3F3;POU3F4;POU4F1;…	HOXA10;HOXA11;HOXA13;HOXA9;HOXB13;HOXC10;HOXC11;HOXC12;HOXC13;HOXC9;HOXD10;HOXD11;HOXD12;HOXD13;HOXD9
FOXQ1_HUMAN.H11MO.0.C	7	0.205882	1.09817	7.03473	2.98776	0.016329	0.346761	Forkhead box (FOX) factors{3.3.1}	FOXQ{3.3.1.17}	FOXA1;FOXA2;FOXA3;FOXB1;FOXB2;FOXC1;FOXC2;FOXD1;FOXD2;FOXD3;FOXD4;FOXD4L1;FOXD4L3;FOXD4L4;FOXD4L5;FOXD4L6;FOXE1;FOXE3;FOXF1;FOXF2;FOXG1;FOXH1;FOXI1;FOXI2;FOXI3;FOXJ1;FOXJ2;FOXJ3;FOXK1;FOXK2;FOXL1;FOXL2;FOXM1;FOXN1;FOXN2;FOXN3;FOXN4;FOXO1;FOXO3;FOXO4;FOXO6;FOXP1;FOXP2;FOXP3;FOXP4;FOXQ1;FOXR1;FOXR2;FOXS1	FOXQ1
HOMEZ_HUMAN.H11MO.0.D	6	0.176471	1.06818	7.77051	3.15599	0.019062	0.346761	HD-ZF factors{3.1.8}	ZHX{3.1.8.5}	ADNP;ADNP2;HOMEZ;NANOGNB;TSHZ1;TSHZ2;TSHZ3;ZEB1;ZEB2;ZFHX2;ZFHX3;ZFHX4;ZHX1;ZHX2;ZHX3	HOMEZ
SRF_HUMAN.H11MO.0.A	5	0.147059	1.06187	9.18505	3.51447	0.020083	0.346761	Responders to external signals (SRF/RLM1){5.1.2}	SRF{5.1.2.0.1}	SRF	SRF
ZN260_HUMAN.H11MO.0.C	6	0.176471	1.05546	7.67788	3.11843	0.020034	0.346761	More than 3 adjacent zinc finger factors{2.3.3}	ZNF146-like factors{2.3.3.55}	BCL6;BCL6B;CTCF;CTCFL;FEZF1;FEZF2;GFI1;GFI1B;GLI1;GLI2;GLI3;GLI4;GLIS1;GLIS2;GLIS3;HKR1;MTF1;MYNN;MZF1;OSR2;OVOL1;OVOL2;PLAG1;PLAGL1;PLAGL2;PRDM1;PRDM14;PRDM6;SCRT1;SCRT2;SNAI1;SNAI2;SNAI3;WT1;YY1;YY2;ZBTB12;ZBTB14;ZBTB18;ZBTB20;ZBTB26;ZBTB42;ZBTB45;ZBTB47;ZBTB48;ZBTB49;ZBTB6;ZBTB7A;ZBTB7B;ZBTB7C;ZFP14;ZFP2;ZFP28;ZFP30;ZFP37;ZFP42;ZFP64;ZFP69;ZFP69B;ZFP82;ZFP91;ZFX;ZIC1;ZIC2;ZIC3;ZIC4;ZIC5;ZIK1;Z…	ZNF146;ZNF260
HXD3_HUMAN.H11MO.0.D	5	0.147059	1.05147	9.09893	3.48007	0.020823	0.346761	HOX-related factors{3.1.1}	HOX3{3.1.1.3}	CDX1;CDX2;CDX4;EVX1;EVX2;GBX1;GBX2;GSX1;GSX2;HDX;HMBOX1;HNF1A;HNF1B;HOXA1;HOXA10;HOXA11;HOXA13;HOXA2;HOXA3;HOXA4;HOXA5;HOXA6;HOXA7;HOXA9;HOXB1;HOXB13;HOXB2;HOXB3;HOXB4;HOXB5;HOXB6;HOXB7;HOXB8;HOXB9;HOXC10;HOXC11;HOXC12;HOXC13;HOXC4;HOXC5;HOXC6;HOXC8;HOXC9;HOXD1;HOXD10;HOXD11;HOXD12;HOXD13;HOXD3;HOXD4;HOXD8;HOXD9;MEOX1;MEOX2;MNX1;PDX1;POU1F1;POU2F1;POU2F2;POU2F3;POU3F1;POU3F2;POU3F3;POU3F4;POU4F1;…	HOXB3;HOXD3
GFI1_HUMAN.H11MO.0.C	7	0.205882	1.04375	6.68622	2.83961	0.020621	0.346761	More than 3 adjacent zinc finger factors{2.3.3}	GFI1 factors{2.3.3.21}	BCL6;BCL6B;CTCF;CTCFL;FEZF1;FEZF2;GFI1;GFI1B;GLI1;GLI2;GLI3;GLI4;GLIS1;GLIS2;GLIS3;HKR1;MTF1;MYNN;MZF1;OSR2;OVOL1;OVOL2;PLAG1;PLAGL1;PLAGL2;PRDM1;PRDM14;PRDM6;SCRT1;SCRT2;SNAI1;SNAI2;SNAI3;WT1;YY1;YY2;ZBTB12;ZBTB14;ZBTB18;ZBTB20;ZBTB26;ZBTB42;ZBTB45;ZBTB47;ZBTB48;ZBTB49;ZBTB6;ZBTB7A;ZBTB7B;ZBTB7C;ZFP14;ZFP2;ZFP28;ZFP30;ZFP37;ZFP42;ZFP64;ZFP69;ZFP69B;ZFP82;ZFP91;ZFX;ZIC1;ZIC2;ZIC3;ZIC4;ZIC5;ZIK1;Z…	GFI1B;GFI1
SOX1_HUMAN.H11MO.0.D	5	0.147059	1.04213	9.0172	3.44914	0.021516	0.346761	SOX-related factors{4.1.1}	Group B{4.1.1.2}	BBX;CIC;HBP1;SOX1;SOX10;SOX11;SOX12;SOX13;SOX14;SOX15;SOX17;SOX18;SOX2;SOX21;SOX3;SOX30;SOX4;SOX5;SOX6;SOX7;SOX8;SOX9;SRY	SOX1;SOX21;SOX2;SOX3
ESX1_HUMAN.H11MO.0.D	5	0.147059	1.03683	8.97101	3.43163	0.021921	0.346761	Paired-related HD factors{3.1.3}	ESX{3.1.3.8}	ALX1;ALX3;ALX4;ARGFX;ARX;CRX;DMBX1;DPRX;DRGX;DUX4;DUXA;ESX1;GSC;GSC2;HESX1;ISX;LEUTX;MIXL1;NOBOX;OTP;OTX1;OTX2;PHOX2A;PHOX2B;PITX1;PITX2;PITX3;PROP1;PRRX1;PRRX2;RAX;RAX2;RHOXF1;RHOXF2;SEBOX;SHOX;SHOX2;TPRX1;UNCX;VSX1;VSX2	ESX1
PRDM6_HUMAN.H11MO.0.C	11	0.323529	1.03334	5.01556	2.34835	0.035215	0.371753	More than 3 adjacent zinc finger factors{2.3.3}	unclassified{2.3.3.0}	BCL6B;BCL6;CTCFL;CTCF;FEZF1;GFI1B;GFI1;GLI1;GLI2;GLI3;GLIS1;GLIS2;GLIS3;MTF1;MYNN;MZF1;OSR2;OVOL1;OVOL2;ZNF146;PLAG1;PLAGL1;PRDM14;PRDM1;PRDM6;SCRT1;SCRT2;SNAI1;SNAI2;YY1;YY2;WT1;ZNF324;ZNF354A;ZBTB14;ZBTB18;ZBTB48;ZBTB49;ZBTB7A;ZBTB7B;ZBTB6;ZFP64;ZFP28;ZFP42;ZFP82;ZFX;ZIC1;ZIC2;ZIC3;ZIC4;ZIM3;ZKSCAN1;ZKSCAN3;ZNF121;ZNF136;ZNF140;ZNF143;ZNF148;ZNF214;ZNF232;ZNF250;ZNF257;ZNF260;ZNF263;ZNF264;ZNF2…	MYNN;MZF1;OSR2;PRDM14;PRDM6;WT1;ZBTB14;ZBTB48;ZBTB49;ZFP64;ZFP28;ZIM3;ZNF121;ZNF250;ZNF257;ZNF263;ZNF274;ZNF317;ZNF320;ZNF329;ZNF331;ZNF394;ZNF449;ZNF502;ZNF528;ZNF547;ZNF549;ZNF554;ZNF586;ZNF589;ZNF667;ZNF680;ZNF708;ZNF713;ZNF768;ZNF18;ZNF85;ZSCAN16;ZSCAN22
SIX1_HUMAN.H11MO.0.A	6	0.176471	1.02966	7.48965	3.04207	0.022191	0.346761	HD-SINE factors{3.1.6}	SIX1-like factors{3.1.6.1}	SIX1;SIX2;SIX3;SIX4;SIX5;SIX6	SIX1;SIX2
NFAC4_HUMAN.H11MO.0.C	6	0.176471	1.02282	7.43991	3.02188	0.022805	0.346761	NFAT-related factors{6.1.3}	NFATc4 (NFAT3){6.1.3.0.4}	NFAT5;NFATC1;NFATC2;NFATC3;NFATC4	NFATC4
ATF2_HUMAN.H11MO.1.B	6	0.176471	1.00711	7.32655	2.9755	0.024291	0.346761	Jun-related factors{1.1.1}	ATF-2-like factors{1.1.1.3}	ATF2;ATF7;BACH1;BACH2;CREB5;JUN;JUNB;JUND;NFE2;NFE2L1;NFE2L2;NFE2L3	ATF2;ATF7;CREB5
SOX8_HUMAN.H11MO.0.D	5	0.147059	1.00579	8.69998	3.32891	0.024483	0.346761	SOX-related factors{4.1.1}	Group E{4.1.1.5}	BBX;CIC;HBP1;SOX1;SOX10;SOX11;SOX12;SOX13;SOX14;SOX15;SOX17;SOX18;SOX2;SOX21;SOX3;SOX30;SOX4;SOX5;SOX6;SOX7;SOX8;SOX9;SRY	SOX10;SOX8;SOX9
FOXJ3_HUMAN.H11MO.0.A	9	0.264706	0.971166	5.23825	2.36485	0.037063	0.375998	Forkhead box (FOX) factors{3.3.1}	FOXJ{3.3.1.10}	FOXA1;FOXA2;FOXA3;FOXB1;FOXB2;FOXC1;FOXC2;FOXD1;FOXD2;FOXD3;FOXD4;FOXD4L1;FOXD4L3;FOXD4L4;FOXD4L5;FOXD4L6;FOXE1;FOXE3;FOXF1;FOXF2;FOXG1;FOXH1;FOXI1;FOXI2;FOXI3;FOXJ1;FOXJ2;FOXJ3;FOXK1;FOXK2;FOXL1;FOXL2;FOXM1;FOXN1;FOXN2;FOXN3;FOXN4;FOXO1;FOXO3;FOXO4;FOXO6;FOXP1;FOXP2;FOXP3;FOXP4;FOXQ1;FOXR1;FOXR2;FOXS1	FOXJ2;FOXJ3
PO3F4_HUMAN.H11MO.0.D	6	0.176471	0.965377	7.02178	2.85228	0.028809	0.346761	POU domain factors{3.1.10}	POU3 (Oct-6-like factors){3.1.10.3}	CDX1;CDX2;CDX4;EVX1;EVX2;GBX1;GBX2;GSX1;GSX2;HDX;HMBOX1;HNF1A;HNF1B;HOXA1;HOXA10;HOXA11;HOXA13;HOXA2;HOXA3;HOXA4;HOXA5;HOXA6;HOXA7;HOXA9;HOXB1;HOXB13;HOXB2;HOXB3;HOXB4;HOXB5;HOXB6;HOXB7;HOXB8;HOXB9;HOXC10;HOXC11;HOXC12;HOXC13;HOXC4;HOXC5;HOXC6;HOXC8;HOXC9;HOXD1;HOXD10;HOXD11;HOXD12;HOXD13;HOXD3;HOXD4;HOXD8;HOXD9;MEOX1;MEOX2;MNX1;PDX1;POU1F1;POU2F1;POU2F2;POU2F3;POU3F1;POU3F2;POU3F3;POU3F4;POU4F1;…	POU3F1;POU3F2;POU3F3;POU3F4
ZN582_HUMAN.H11MO.0.C	6	0.176471	0.961842	6.99593	2.84187	0.029234	0.346761	More than 3 adjacent zinc finger factors{2.3.3}	ZNF620-like factors{2.3.3.35}	BCL6;BCL6B;CTCF;CTCFL;FEZF1;FEZF2;GFI1;GFI1B;GLI1;GLI2;GLI3;GLI4;GLIS1;GLIS2;GLIS3;HKR1;MTF1;MYNN;MZF1;OSR2;OVOL1;OVOL2;PLAG1;PLAGL1;PLAGL2;PRDM1;PRDM14;PRDM6;SCRT1;SCRT2;SNAI1;SNAI2;SNAI3;WT1;YY1;YY2;ZBTB12;ZBTB14;ZBTB18;ZBTB20;ZBTB26;ZBTB42;ZBTB45;ZBTB47;ZBTB48;ZBTB49;ZBTB6;ZBTB7A;ZBTB7B;ZBTB7C;ZFP14;ZFP2;ZFP28;ZFP30;ZFP37;ZFP42;ZFP64;ZFP69;ZFP69B;ZFP82;ZFP91;ZFX;ZIC1;ZIC2;ZIC3;ZIC4;ZIC5;ZIK1;Z…	ZNF582
SOX9_HUMAN.H11MO.0.B	6	0.176471	0.94272	6.85901	2.78504	0.03166	0.35897	SOX-related factors{4.1.1}	Group E{4.1.1.5}	BBX;CIC;HBP1;SOX1;SOX10;SOX11;SOX12;SOX13;SOX14;SOX15;SOX17;SOX18;SOX2;SOX21;SOX3;SOX30;SOX4;SOX5;SOX6;SOX7;SOX8;SOX9;SRY	SOX10;SOX8;SOX9
ALX4_HUMAN.H11MO.0.D	5	0.147059	0.940797	8.13866	3.11374	0.031094	0.35897	Paired-related HD factors{3.1.3}	ALX{3.1.3.1}	ALX1;ALX3;ALX4;ARGFX;ARX;CRX;DMBX1;DPRX;DRGX;DUX4;DUXA;ESX1;GSC;GSC2;HESX1;ISX;LEUTX;MIXL1;NOBOX;OTP;OTX1;OTX2;PHOX2A;PHOX2B;PITX1;PITX2;PITX3;PROP1;PRRX1;PRRX2;RAX;RAX2;RHOXF1;RHOXF2;SEBOX;SHOX;SHOX2;TPRX1;UNCX;VSX1;VSX2	ALX1;ALX3;ALX4
TWST1_HUMAN.H11MO.0.A	6	0.176471	0.937132	6.81814	2.76855	0.032412	0.362169	Tal-related factors{1.2.3}	Twist-like factors{1.2.3.2}	ATOH1;ATOH7;ATOH8;BHLHA15;BHLHA9;BHLHE22;BHLHE23;FERD3L;FIGLA;HAND1;HAND2;LYL1;MESP1;MESP2;MSC;MSGN1;NEUROD1;NEUROD2;NEUROD4;NEUROD6;NEUROG1;NEUROG2;NEUROG3;NHLH1;NHLH2;OLIG1;OLIG2;OLIG3;PTF1A;SCX;TAL1;TAL2;TCF15;TCF21;TCF23;TWIST1;TWIST2	FIGLA;HAND1;PTF1A;TWIST1
TBX19_HUMAN.H11MO.0.D	5	0.147059	0.87291	7.55236	2.88901	0.040365	0.391674	Brachyury-related factors{6.5.1}	TBX19{6.5.1.0.2}	T;TBX19	TBX19
HSF1_HUMAN.H11MO.1.A	6	0.176471	0.867674	6.31162	2.56348	0.043665	0.405609	HSF factors{3.4.1}	HSF1 (HSTF1){3.4.1.0.1}	HSF1;HSF2;HSF4;HSF5;HSFX1;HSFY1;HSFY1; HSFY2	HSF1
FOXO1_HUMAN.H11MO.0.A	8	0.235294	0.859241	4.99588	2.19624	0.061711	0.485722	Forkhead box (FOX) factors{3.3.1}	FOXO{3.3.1.15}	FOXA1;FOXA2;FOXA3;FOXB1;FOXB2;FOXC1;FOXC2;FOXD1;FOXD2;FOXD3;FOXD4;FOXD4L1;FOXD4L3;FOXD4L4;FOXD4L5;FOXD4L6;FOXE1;FOXE3;FOXF1;FOXF2;FOXG1;FOXH1;FOXI1;FOXI2;FOXI3;FOXJ1;FOXJ2;FOXJ3;FOXK1;FOXK2;FOXL1;FOXL2;FOXM1;FOXN1;FOXN2;FOXN3;FOXN4;FOXO1;FOXO3;FOXO4;FOXO6;FOXP1;FOXP2;FOXP3;FOXP4;FOXQ1;FOXR1;FOXR2;FOXS1	FOXO1;FOXO3;FOXO4;FOXO6
ZN490_HUMAN.H11MO.0.C	6	0.176471	0.854213	6.21386	2.52362	0.046323	0.416527	More than 3 adjacent zinc finger factors{2.3.3}	ZNF763-like factors{2.3.3.33}	BCL6;BCL6B;CTCF;CTCFL;FEZF1;FEZF2;GFI1;GFI1B;GLI1;GLI2;GLI3;GLI4;GLIS1;GLIS2;GLIS3;HKR1;MTF1;MYNN;MZF1;OSR2;OVOL1;OVOL2;PLAG1;PLAGL1;PLAGL2;PRDM1;PRDM14;PRDM6;SCRT1;SCRT2;SNAI1;SNAI2;SNAI3;WT1;YY1;YY2;ZBTB12;ZBTB14;ZBTB18;ZBTB20;ZBTB26;ZBTB42;ZBTB45;ZBTB47;ZBTB48;ZBTB49;ZBTB6;ZBTB7A;ZBTB7B;ZBTB7C;ZFP14;ZFP2;ZFP28;ZFP30;ZFP37;ZFP42;ZFP64;ZFP69;ZFP69B;ZFP82;ZFP91;ZFX;ZIC1;ZIC2;ZIC3;ZIC4;ZIC5;ZIK1;Z…	ZNF136;ZNF490;ZNF563
HXB8_HUMAN.H11MO.0.C	4	0.117647	0.85232	9.45913	3.3311	0.040641	0.391674	HOX-related factors{3.1.1}	HOX8{3.1.1.7}	CDX1;CDX2;CDX4;EVX1;EVX2;GBX1;GBX2;GSX1;GSX2;HDX;HMBOX1;HNF1A;HNF1B;HOXA1;HOXA10;HOXA11;HOXA13;HOXA2;HOXA3;HOXA4;HOXA5;HOXA6;HOXA7;HOXA9;HOXB1;HOXB13;HOXB2;HOXB3;HOXB4;HOXB5;HOXB6;HOXB7;HOXB8;HOXB9;HOXC10;HOXC11;HOXC12;HOXC13;HOXC4;HOXC5;HOXC6;HOXC8;HOXC9;HOXD1;HOXD10;HOXD11;HOXD12;HOXD13;HOXD3;HOXD4;HOXD8;HOXD9;MEOX1;MEOX2;MNX1;PDX1;POU1F1;POU2F1;POU2F2;POU2F3;POU3F1;POU3F2;POU3F3;POU3F4;POU4F1;…	HOXB8;HOXC8;HOXD8
STA5B_HUMAN.H11MO.0.A	6	0.176471	0.841252	6.11941	2.48538	0.049065	0.422207	STAT factors{6.2.1}	STAT5B{6.2.1.0.6}	STAT1;STAT2;STAT3;STAT4;STAT5A;STAT5B;STAT6	STAT5B
IRX3_HUMAN.H11MO.0.D	5	0.147059	0.821625	7.10819	2.71945	0.049564	0.422207	TALE-type homeo domain factors{3.1.4}	IRX (Iroquois){3.1.4.1}	IRX1;IRX2;IRX3;IRX4;IRX5;IRX6;MEIS1;MEIS2;MEIS3;MKX;PBX1;PBX2;PBX3;PKNOX1;PKNOX2;TGIF1;TGIF2;TGIF2LX;TGIF2LY	IRX2;IRX3

## Sheet: Sheet9
Supplementary Table-S9: The C-index of each machine learning combination in 5 NB cohorts.
Prognostic ISRS
ML combination	GSE49710	EMTAB-8248	TARGET	GSE85047	EMTAB-179
Lasso+StepCox[both]	0.839936	0.709145	0.589445	0.679866	0.612422
survivalSVM	0.775698	0.724702	0.605482	0.629941	0.540258
CoxBoost+survivalSVM	0.804867	0.71875	0.61977	0.638353	0.517059
Ridge	0.878039	0.779491	0.590902	0.742375	0.58446
Lasso+survivalSVM	0.791526	0.70414	0.609127	0.615169	0.517461
SuperPC	0.853135	0.75974	0.603732	0.752018	0.643664
CoxBoost+Ridge	0.848704	0.769751	0.580551	0.725345	0.688824
Enet[alpha=0.1]	0.873821	0.79099	0.603441	0.751607	0.593028
CoxBoost+Enet[alpha=0.1]	0.856192	0.780438	0.590902	0.736083	0.683968
Enet[alpha=0.2]	0.872542	0.797078	0.597901	0.754753	0.613536
Enet[alpha=0.3]	0.871049	0.792073	0.599504	0.753796	0.637663
CoxBoost+Enet[alpha=0.3]	0.852424	0.774621	0.585362	0.731022	0.684494
CoxBoost+Enet[alpha=0.2]	0.851263	0.772727	0.582446	0.727739	0.686721
Enet[alpha=0.4]	0.870148	0.787202	0.598775	0.747982	0.647221
CoxBoost+Enet[alpha=0.4]	0.85041	0.77151	0.581863	0.727055	0.684123
Lasso+CoxBoost	0.853585	0.7454	0.594547	0.715771	0.667388
Enet[alpha=0.5]	0.87003	0.78585	0.59965	0.746068	0.654026
CoxBoost	0.865646	0.786255	0.598192	0.74682	0.632373
CoxBoost+Enet[alpha=0.5]	0.853064	0.775162	0.58405	0.730543	0.681215
Enet[alpha=0.6]	0.869058	0.784903	0.600816	0.748119	0.655541
CoxBoost+Enet[alpha=0.6]	0.849486	0.770022	0.582592	0.72644	0.682452
CoxBoost+Enet[alpha=0.7]	0.852353	0.77381	0.583321	0.728628	0.679452
CoxBoost+Enet[alpha=0.8]	0.847472	0.767181	0.581134	0.722268	0.681988
Enet[alpha=0.8]	0.868087	0.781791	0.59863	0.741554	0.654954
Enet[alpha=0.9]	0.868229	0.784361	0.598775	0.743811	0.654644
Lasso	0.866926	0.788826	0.599942	0.750513	0.645241
Enet[alpha=0.7]	0.868679	0.783144	0.59965	0.743332	0.655263
CoxBoost+Enet[alpha=0.9]	0.849107	0.768669	0.581572	0.725003	0.68038
CoxBoost+Lasso	0.848656	0.768534	0.582155	0.724525	0.680163
Lasso+plsRcox	0.836027	0.734984	0.551392	0.708932	0.643076
CoxBoost+plsRcox	0.834415	0.765287	0.552121	0.715908	0.661109
CoxBoost+StepCox[forward]	0.83823	0.75717	0.581717	0.715292	0.684772
Lasso+StepCox[forward]	0.845363	0.730519	0.594547	0.708658	0.668038
RSF+survivalSVM	0.82816	0.798566	0.623269	0.644987	0.519874
CoxBoost+SuperPC	0.857732	0.777462	0.635807	0.69074	0.641839
StepCox[forward]	0.843609	0.677354	0.548331	0.676105	0.620557
plsRcox	0.85958	0.759334	0.577052	0.673027	0.507656
RSF+Ridge	0.861286	0.788014	0.619332	0.720832	0.571654
RSF+Enet[alpha=0.1]	0.865622	0.779085	0.616271	0.729859	0.562003
Lasso+SuperPC	0.857732	0.777462	0.635807	0.69074	0.641839
RSF+plsRcox	0.864106	0.771645	0.613646	0.753659	0.611804
RSF+StepCox[forward]	0.862684	0.762311	0.603732	0.729038	0.476476
RSF+Enet[alpha=0.2]	0.865457	0.780303	0.616854	0.733689	0.567293
RSF+Enet[alpha=0.3]	0.865528	0.781115	0.618312	0.734988	0.564045
RSF+Enet[alpha=0.6]	0.866002	0.780574	0.618749	0.736972	0.560704
RSF+Lasso	0.865765	0.78125	0.620644	0.73916	0.553404
RSF+Enet[alpha=0.7]	0.866191	0.781115	0.618603	0.73663	0.560797
RSF+Enet[alpha=0.5]	0.865788	0.780979	0.61977	0.736903	0.561292
RSF+CoxBoost	0.861831	0.780574	0.616562	0.746068	0.553497
RSF+Enet[alpha=0.9]	0.862518	0.780709	0.617729	0.74552	0.554177
RSF+Enet[alpha=0.4]	0.865954	0.781791	0.61802	0.735399	0.562715
RSF+Enet[alpha=0.8]	0.862992	0.782468	0.61977	0.744289	0.556343
RSF+StepCox[both]	0.86503	0.785308	0.604607	0.707906	0.516564
RSF+StepCox[backward]	0.86503	0.785308	0.604607	0.707906	0.516564
StepCox[both]+Ridge	0.862897	0.715233	0.594402	0.706948	0.597637
StepCox[backward]+Ridge	0.862897	0.715233	0.594402	0.706948	0.597637
StepCox[both]+plsRcox	0.840671	0.717127	0.596734	0.703529	0.5234
StepCox[backward]+plsRcox	0.847946	0.72849	0.601691	0.710573	0.527669
StepCox[both]+Enet[alpha=0.9]	0.842993	0.687906	0.579385	0.697305	0.579356
StepCox[backward]+Enet[alpha=0.9]	0.841737	0.686147	0.579239	0.697237	0.578335
StepCox[both]+Enet[alpha=0.1]	0.856334	0.704004	0.587549	0.703529	0.590584
StepCox[backward]+Enet[alpha=0.1]	0.850315	0.696834	0.584342	0.701682	0.585975
StepCox[both]+Enet[alpha=0.8]	0.837567	0.683712	0.576323	0.696485	0.574995
StepCox[backward]+Enet[alpha=0.8]	0.848799	0.694535	0.583321	0.698947	0.58381
StepCox[both]+Enet[alpha=0.2]	0.853704	0.699134	0.585217	0.701888	0.588326
StepCox[backward]+Enet[alpha=0.2]	0.853704	0.699134	0.585217	0.701888	0.588326
StepCox[both]+Lasso	0.84233	0.686959	0.579239	0.697374	0.578304
StepCox[backward]+Lasso	0.843965	0.689259	0.581134	0.697374	0.57982
StepCox[both]+Enet[alpha=0.6]	0.844178	0.6898	0.581134	0.699357	0.581181
StepCox[backward]+Enet[alpha=0.6]	0.846168	0.691558	0.582738	0.69922	0.582449
CoxBoost+GBM	0.503365	0.515963	0.540239	0.501026	0.472115
StepCox[both]+Enet[alpha=0.7]	0.842425	0.687906	0.579676	0.698058	0.579356
StepCox[backward]+Enet[alpha=0.7]	0.846121	0.691558	0.582446	0.6984	0.582047
Lasso+StepCox[backward]	0.839936	0.709145	0.589445	0.679866	0.612422
StepCox[both]	0.824274	0.675054	0.569033	0.693818	0.567138
StepCox[backward]	0.824274	0.675054	0.569033	0.693818	0.567138
CoxBoost+StepCox[both]	0.834913	0.750406	0.566118	0.701135	0.686752
CoxBoost+StepCox[backward]	0.834913	0.750406	0.566118	0.701135	0.686752
StepCox[both]+Enet[alpha=0.4]	0.842804	0.688447	0.580405	0.699152	0.579851
StepCox[backward]+Enet[alpha=0.4]	0.846737	0.691694	0.582592	0.699631	0.582449
StepCox[both]+Enet[alpha=0.3]	0.848704	0.694805	0.58303	0.700657	0.584584
StepCox[backward]+Enet[alpha=0.3]	0.847258	0.691964	0.582884	0.700383	0.583222
StepCox[both]+CoxBoost	0.859296	0.714286	0.592069	0.702777	0.593616
StepCox[backward]+CoxBoost	0.83778	0.683983	0.576469	0.696348	0.572551
StepCox[both]+Enet[alpha=0.5]	0.845292	0.69007	0.582301	0.699767	0.581738
StepCox[backward]+Enet[alpha=0.5]	0.852282	0.700758	0.586966	0.70134	0.588203
CoxBoost+RSF	0.718414	0.628314	0.583831	0.557892	0.65534
RSF+SuperPC	0.845315	0.813041	0.622686	0.706128	0.613134
RSF	0.704031	0.638596	0.500219	0.580529	0.679869
Lasso+GBM	0.503353	0.515084	0.540239	0.501505	0.472099
RSF+GBM	0.5	0.5	0.5	0.5	0.5
GBM	0.502855	0.515084	0.545779	0.501265	0.470352
StepCox[both]+survivalSVM	0.78828	0.705222	0.619186	0.643551	0.547187
StepCox[backward]+survivalSVM	0.78828	0.705222	0.619186	0.643551	0.547187
Lasso+RSF	0.620219	0.480587	0.579239	0.565347	0.503217
StepCox[both]+GBM	0.502855	0.515084	0.545779	0.501265	0.529664
StepCox[backward]+GBM	0.503306	0.515625	0.545196	0.501641	0.471048
StepCox[both]+RSF	0.670845	0.574811	0.585727	0.560115	0.576851
StepCox[both]+SuperPC	0.848372	0.7546	0.622686	0.709889	0.525658
StepCox[backward]+SuperPC	0.848372	0.7546	0.622686	0.709889	0.525658
Diagnostic ISRS
ML combination	GSE49710	EMTAB-8248	TARGET	GSE85047	EMTAB-179
Lasso+Stepglm[both]	0.951566	0.732266	0.869695	0.640386	0.54052
SVM	0.936794	0.822321	0.73508	0.569716	0.625143
glmBoost+SVM	0.913609	0.829826	0.711538	0.622453	0.558866
Ridge	0.950889	0.817458	0.893568	0.702409	0.673157
Lasso+SVM	0.934062	0.820476	0.694297	0.566426	0.687592
glmBoost+Ridge	0.946864	0.817038	0.891578	0.718697	0.581982
Enet[alpha=0.1]	0.949866	0.811588	0.892905	0.715142	0.683088
glmBoost+Enet[alpha=0.1]	0.947315	0.814858	0.885942	0.717689	0.575041
Enet[alpha=0.2]	0.9516	0.802365	0.889589	0.71302	0.675778
Enet[alpha=0.3]	0.952346	0.797585	0.886936	0.710367	0.664783
glmBoost+Enet[alpha=0.3]	0.947871	0.80924	0.880968	0.716416	0.563268
glmBoost+Enet[alpha=0.2]	0.948044	0.810498	0.882958	0.716522	0.567834
Enet[alpha=0.4]	0.95219	0.792554	0.885279	0.70782	0.650307
glmBoost+Enet[alpha=0.4]	0.947957	0.806054	0.877321	0.716734	0.556409
Lasso+glmBoost	0.939648	0.803119	0.86439	0.706547	0.532862
Enet[alpha=0.5]	0.951965	0.789871	0.880305	0.707767	0.633333
glmBoost	0.939995	0.807563	0.867042	0.718644	0.529812
glmBoost+Enet[alpha=0.5]	0.947905	0.806389	0.876326	0.716575	0.550614
Enet[alpha=0.6]	0.951375	0.789032	0.875	0.708722	0.615111
glmBoost+Enet[alpha=0.6]	0.948252	0.805299	0.875332	0.716681	0.545557
glmBoost+Enet[alpha=0.7]	0.948339	0.803371	0.872347	0.717901	0.541298
glmBoost+Enet[alpha=0.8]	0.948495	0.802113	0.870358	0.71753	0.538882
Enet[alpha=0.8]	0.951357	0.787523	0.8687	0.704319	0.591011
Enet[alpha=0.9]	0.952416	0.78375	0.868037	0.701984	0.591155
Lasso	0.946535	0.798759	0.865716	0.714293	0.507801
Enet[alpha=0.7]	0.950733	0.791296	0.872016	0.707661	0.59441
glmBoost+Enet[alpha=0.9]	0.948339	0.802448	0.8687	0.71806	0.533661
glmBoost+Lasso	0.948287	0.801778	0.868037	0.718113	0.530958
Lasso+plsRglm	0.942996	0.771088	0.801393	0.685908	0.613595
glmBoost+plsRglm	0.939023	0.809408	0.848475	0.730104	0.517281
glmBoost+Stepglm[forward]	0.948374	0.795908	0.8687	0.710579	0.555221
Lasso+Stepglm[forward]	0.955434	0.739896	0.872679	0.673758	0.661241
RF+SVM	0.860187	0.80182	0.72878	0.642721	0.620495
Stepglm[forward]	0.965756	0.672313	0.772546	0.593485	0.666626
plsRglm	0.935883	0.79943	0.835212	0.738222	0.653665
RF+Ridge	0.926325	0.802532	0.868369	0.724427	0.575901
RF+Enet[alpha=0.1]	0.926151	0.80161	0.863727	0.720766	0.565377
RF+plsRglm	0.924573	0.79834	0.849469	0.725223	0.51681
RF+Stepglm[forward]	0.926238	0.794566	0.853448	0.702674	0.544185
RF+Enet[alpha=0.2]	0.926134	0.801023	0.864058	0.718803	0.559439
RF+Enet[alpha=0.3]	0.92662	0.799094	0.860411	0.713975	0.552109
RF+Enet[alpha=0.6]	0.926325	0.797501	0.856432	0.710898	0.542649
RF+Lasso	0.926082	0.79616	0.852785	0.707449	0.53665
RF+Enet[alpha=0.7]	0.926273	0.797501	0.854775	0.711694	0.54007
RF+Enet[alpha=0.5]	0.926377	0.798591	0.857427	0.712808	0.545455
RF+glmBoost	0.925527	0.798424	0.85179	0.716946	0.523853
RF+Enet[alpha=0.9]	0.925961	0.796914	0.852785	0.710951	0.534623
RF+Enet[alpha=0.4]	0.926325	0.79943	0.86008	0.716999	0.54955
RF+Enet[alpha=0.8]	0.925995	0.797921	0.853448	0.711534	0.53663
RF+Stepglm[both]	0.924954	0.7892	0.835544	0.668347	0.488124
RF+Stepglm[backward]	0.924954	0.7892	0.835544	0.668347	0.488124
Stepglm[both]+Ridge	0.954428	0.745849	0.849138	0.642349	0.615766
Stepglm[backward]+Ridge	0.954428	0.745849	0.849138	0.642349	0.615766
Stepglm[both]+plsRglm	0.936855	0.756415	0.766247	0.682194	0.605016
Stepglm[backward]+plsRglm	0.936855	0.756415	0.766247	0.682194	0.605016
Stepglm[both]+Enet[alpha=0.9]	0.959858	0.706859	0.820623	0.629244	0.566237
Stepglm[backward]+Enet[alpha=0.9]	0.959858	0.706859	0.820623	0.629244	0.566237
Stepglm[both]+Enet[alpha=0.1]	0.958279	0.721784	0.83687	0.633542	0.591503
Stepglm[backward]+Enet[alpha=0.1]	0.958539	0.719017	0.834549	0.632003	0.589517
Stepglm[both]+Enet[alpha=0.8]	0.959702	0.703673	0.817308	0.626963	0.566544
Stepglm[backward]+Enet[alpha=0.8]	0.959806	0.706607	0.819297	0.628767	0.567056
Stepglm[both]+Enet[alpha=0.2]	0.959233	0.712645	0.829244	0.629457	0.580713
Stepglm[backward]+Enet[alpha=0.2]	0.958852	0.71843	0.832228	0.631579	0.584746
Stepglm[both]+Lasso	0.959736	0.70317	0.816645	0.627281	0.564455
Stepglm[backward]+Lasso	0.960014	0.699899	0.812666	0.625	0.563165
Stepglm[both]+Enet[alpha=0.6]	0.959754	0.705434	0.818634	0.627388	0.569206
Stepglm[backward]+Enet[alpha=0.6]	0.959858	0.703002	0.816976	0.626592	0.568059
glmBoost+GBM	0.990424	0.814691	0.898873	0.709094	0.567383
Stepglm[both]+Enet[alpha=0.7]	0.959806	0.703086	0.816976	0.626539	0.567424
Stepglm[backward]+Enet[alpha=0.7]	0.959788	0.705769	0.818302	0.627812	0.567916
Lasso+Stepglm[backward]	0.951566	0.732266	0.869695	0.640386	0.54052
Stepglm[both]	0.960309	0.682207	0.793103	0.614336	0.556613
Stepglm[backward]	0.960309	0.682207	0.793103	0.614336	0.556613
glmBoost+Stepglm[both]	0.945529	0.808989	0.861737	0.73594	0.505651
glmBoost+Stepglm[backward]	0.945529	0.808989	0.861737	0.73594	0.505651
Stepglm[both]+Enet[alpha=0.4]	0.959355	0.713148	0.828249	0.63073	0.575512
Stepglm[backward]+Enet[alpha=0.4]	0.959459	0.707446	0.821286	0.628236	0.573812
Stepglm[both]+Enet[alpha=0.3]	0.959285	0.712812	0.828249	0.629828	0.57803
Stepglm[backward]+Enet[alpha=0.3]	0.959285	0.712812	0.828249	0.629828	0.57803
Stepglm[both]+glmBoost	0.939665	0.783666	0.854111	0.710685	0.524017
Stepglm[backward]+glmBoost	0.939665	0.783666	0.854111	0.710685	0.524017
Stepglm[both]+Enet[alpha=0.5]	0.959372	0.711722	0.826923	0.630889	0.573096
Stepglm[backward]+Enet[alpha=0.5]	0.959788	0.702834	0.816976	0.626273	0.569369
RF	0.999341	0.85452	0.885942	0.7092	0.613247
Lasso+GBM	0.992228	0.804125	0.871021	0.683043	0.581347
RF+GBM	0.964385	0.807312	0.874005	0.730528	0.537592
GBM	0.996166	0.831796	0.886605	0.692593	0.595209
Stepglm[both]+SVM	0.941556	0.79616	0.715849	0.582555	0.58016
Stepglm[backward]+SVM	0.941556	0.79616	0.715849	0.582555	0.576781
Lasso+RF	0.998543	0.829197	0.869032	0.686439	0.604914
Stepglm[both]+GBM	0.998109	0.776874	0.847812	0.670734	0.578726
Stepglm[backward]+GBM	0.997797	0.778635	0.842838	0.673281	0.579075
Stepglm[both]+RF	0.998907	0.810582	0.838528	0.674395	0.564926
LDA	0.959632	0.79507	0.844164	0.65694	0.73878
glmBoost+LDA	0.946674	0.808821	0.879973	0.727929	0.615684
RF+LDA	0.926203	0.804545	0.862069	0.733287	0.570495
Stepglm[both]+LDA	0.956805	0.737967	0.824602	0.636354	0.644922
Stepglm[backward]+LDA	0.956805	0.737967	0.824602	0.636354	0.644922
Lasso+LDA	0.953578	0.77897	0.871353	0.691638	0.731798
Stepglm[backward]+RF	0.99889	0.808989	0.831565	0.684688	0.558845
XGBoost	0.94173	0.784001	0.829244	0.654791	0.475921
Lasso+XGBoost	0.882063	0.710884	0.622347	0.68689	0.440704
glmBoost+XGBoost	0.941166	0.793267	0.82311	0.658054	0.490377
RF+XGBoost	0.923914	0.78157	0.850298	0.697634	0.548526
Stepglm[both]+XGBoost	0.941955	0.721197	0.747513	0.689834	0.491697
Stepglm[backward]+XGBoost	0.920349	0.699271	0.697281	0.707502	0.467629
NaiveBayes	0.90752	0.828232	0.882129	0.660839	0.619451
Lasso+NaiveBayes	0.923688	0.82601	0.884284	0.63463	0.640356
glmBoost+NaiveBayes	0.925284	0.830035	0.899536	0.685431	0.607801
RF+NaiveBayes	0.918397	0.82425	0.892241	0.72761	0.610975
Stepglm[both]+NaiveBayes	0.909697	0.819051	0.848143	0.624655	0.589906
Stepglm[backward]+NaiveBayes	0.909697	0.819051	0.848143	0.624655	0.589906
